# Supplementary material for: Comparison Study of the Two Biometers Based on Swept-Source Optical Coherence Tomography Technology
Source: Diagnostics (Basel). 2022 Feb 26;12(3):598. doi: 10.3390/diagnostics12030598 (PMC8947380; doi:10.3390/diagnostics12030598)
Supplement: Supplementary file 1 [file diagnostics-12-00598-s001.zip]

Archive with 1 entries (1 files):
- diagnostics-1593474-supplementary.xlsx
