# Supplementary material for: Comparison Study of the Two Biometers Based on Swept-Source Optical Coherence Tomography Technology
Source: Diagnostics (Basel). 2022 Feb 26;12(3):598. doi: 10.3390/diagnostics12030598 (PMC8947380; doi:10.3390/diagnostics12030598)
Supplement: Supplementary file 1 [file diagnostics-12-00598-s001.zip › diagnostics-1593474-supplementary.xlsx]

## Sheet: 原始数据
					anterion
NUMBER	name	gender	age	eye	AL	CCT	ACD	LT	K1	K2	Km	Astigm	Axis	WTW	PD		图像质量
1	zhang yubao	M	1957	od	22.82	478	2.61	4.12	41.49	42.29	41.88	0.8	58	11.22	2.7		全绿
2				os	22.72	473	2.41	4.34	41.11	41.97	41.53	0.86	97	11.24	2.7		全绿
3	wang jianming	M	1946	od	23.47	521	2.72	4.95	43.1	44	43.55	0.9	7	12.59	4.9		①②④黄色
4				os	23.66	522	2.74	4.95	42.87	43.26	43.07	0.39	12	10.46	5.9		全绿
5	fan xiuqing	F	1933	od	27.87	556	3.69	4.62	45.55	47.26	46.39	1.71	157			WTW?PD?	①②③④⑤红色⑧黄色
6	li fengxian	F	1940	od	23.41	551	2.96	4.76	42.6	44.04	43.31	1.44	146	12.26	3.5		①②④黄色
7				os	23.57	551	3.22	4.61	41.51	44.09	42.76	2.58	26	10.33	3.8		①②黄色
8	gao shuying	F	1941	od	28.88	576	3.92	4.11	44.27	46.48	45.35	2.21	114	11.35	4.9		①④黄色
9				os	29.1	578	3.978	3.93	44.37	46.13	45.23	1.76	65	11.15	5.2		①⑧黄色
10	wan ting	F	1955	od	23.7	528	3.98	4.04	43.43	44.23	43.83	0.8	64	11.73	5.3		①④黄色
11				os	23.9	524	4	3.57	43.44	44.11	43.77	0.67	123	11.62	5.1		①④黄色
12	chang yinghua	F	1953	od	22.83	544	3.23	4.31	44.28	44.99	44.63	0.71	4	11.11	6.3		①⑧黄色
13				os	22.62	551	3.07	4.53	44.47	45.04	44.75	0.57	36	11.04	4.8		全绿
14	du jinsheng	M	1957	od	22.73	519	2.91	4.35	45.58	46.08	45.83	0.5	72	11.4	2.9		①④黄色
15				os	23.02	523	2.96	4.22	44.75	45.99	45.36	1.24	47	11.17	4.3		①④黄色
16	cao shuangyou	M	1940	os	23.48	503	3.51	4.52	43.64	43.7	43.67	0.06	166	11.53	4.5		①③④黄色
	chai xialian	F	1939	od	无波形	480	3.12	4.42	41.8	42.32	42.06	0.52	136	11.79	3.2	AL？	①②④⑧红色
17		F		os	23.48	479	3.16	4.34	41.98	42.66	42.32	0.68	7	11.64	3.6		①④黄色
18	guo jiangxu	F	1987	os	23.29	486	3.45	3.89	43.68	44.53	44.1	0.85	147	11.51	5.8		全绿
19	liu baoyu	M	1956	od	28.99	507	3.97	4.56	42.87	43.74	43.3	0.87	98	12.13	3.6		①②④黄色
20				os	28.72	507	3.94	4.65	42.71	43.83	43.26	1.12	82	12.31	3.1		全绿
21	yan weili	M	1940	od	22.74	452	2.61	4.34	45.39	46.03	45.71	0.64	24	11.4	4.1		①②④红色
22				os	22.97	452	2.72	4.25	45.26	45.52	45.39	0.26	88	10.97	4.9		①②③④红色
23	li jinhuan	M	1948	od	22.16	535	2.89	5.13	45	45.91	45.45	0.91	104	11.37	2.9		全绿
24				os	22	518	3.13	4.63	44.66	45.51	45.08	0.85	70	11.53	4.8		①④黄色
25	dai shuangxiang	F	1945	od	22.57	536	2.47	4.68	44.3	44.78	44.54	0.48	117	11.11	3.4		①④黄色
26				os	22.45	533	2.64	4.33	44.34	44.7	44.52	0.36	64	10.66	3.7		①④黄色
27	zhang quanwang	M	1944	od	21.92	557	3.04	4.05	45.87	47.07	46.46	1.2	93	10.66	4.1		①④黄色
28	liu xingying	F	1944	od	22.1	557	2.51	5.49	45.18	46.58	45.87	1.4	20	10.71	4		①④黄色
29				os	22.07	552	2.55	5.43	45.6	46.68	46.14	1.08	16	10.95	4.2		全绿
30	yu hua	F	1931	os	22.74	567	3.37	4.43	43.43	44.22	43.82	0.79	2	11.73	6.3		全绿
31	zhang haiyan	F	1971	od	21.49	575	2.44	5.01	44.11	44.22	44.16	0.11	127	11.26	3.5		全绿
32				os	21.55	575	2.31	5.25	44.45	44.99	44.72	0.54	74	11.4	3		全绿
33	zhou yanwen	M	1968	os	23.58	536	3.56	4.07	44.57	45.02	44.79	0.45	144	11.24	4.5		①④黄色
34	wang junmin	M	1981	od	23.98	448	3.67	3.93	43.87	44.14	44	0.27	5	12.53	5		全绿
35				os	24.52	451	3.77	3.88	43.59	43.91	43.75	0.32	71	12.53	5.5		全绿
36	fei chengming	M	1982	od	23.69	501	3.47	4.56	40.46	44.41	42.34	3.95	98	11.75	5.1		全绿
37				os	23.43	502	3.43	4.58	40.08	43.75	41.83	3.67	83	11.71	4.4		全绿
♣38	yan xinrui	F	2015	od		578	1.55	5.29	42.03	44.89	43.41	2.86	89			AL?
39				os				5.37	36.03	46.96	40.78	10.93	87	10.08	4
40	yan zhihong	F	1989	od	25.14	525	3.51	3.82	42.24	42.46	42.35	0.22	28	11.86	4.5		①④红色②黄色
41				os	24.82	527	3.44	3.81	42.21	43.11	42.65	0.9	134	11.86	3.5		①④黄色
42	li tiantian	F	1991	od	22.94	574	3.54	3.92	45.08	45.66	45.37	0.58	89	11.82	4.5		①②④红色
43				os	22.93	568	3.54	3.89	44.2	45.14	44.66	0.94	85	11.57	4.1		①②④红色
44	yan taotao	M	1991	od	23.73	450	3.68	3.62	42.02	42.26	42.14	0.24	31	12.44	3.9		全绿
45				os	23.83	476	3.61	3.7	31.33	44.89	36.9	13.56	18			WTW?PD?	①②③④⑤红色
46	chen xuankai	M	2008	os	25.71	526	4.48	3.18	42.64	43.02	42.83	0.38	92	12.51	6.1		全绿
47	tang yan	F	1965	od	22.34	533	3.11	4.74	44.63	45.89	45.25	1.26	86	11.55	4.6		①②④黄色
48				os	22.27	547	3.17	4.52	44.45	46.04	45.23	1.59	97	11.49	4.9		全绿
术后♣49	guo shuying	F	1959	od	24.3	503	4.27	0.71	42.54	43.27	42.9	0.73	61	11.48	3.7		①②④红色
50				os	24.22	505	4.27	0.72	42.69	43.31	43	0.62	75	11.44	3.6		①②④红色
51	deng minghui	M	1982	od	26.52	570	3.76	3.85	42.21	43.04	42.62	0.83	71	11.57	4.5		①④黄色
52				os	26.42	569	3.72	3.85	42.31	42.83	42.57	0.52	89	11.42	3.8		全绿
53	dong jing	F	1979	od	24.36	566	3.2	3.74	42.55	43.12	42.83	0.57	63	11.33	3.4		全绿
54				os	24.17	564	3.23	3.69	43.09	43.73	43.41	0.64	104	11.06	3.3		全绿
55	gong guisheng	M	1947	od	23.88	508	2.89	4.91	42.19	42.86	42.52	0.67	174	11.66	3		全绿
56				os	23.68	508	2.82	4.89	42.35	43.03	42.69	0.68	25	10.55	3.8		全绿
57	hao bianxie	F	1953	od	25.56	616	2.44	5.65	44.28	46.91	45.56	2.63	14	10.29	4		①②④⑧黄色
58				os	26.34	601	2.46	5.48	45.49	47.59	46.51	2.1	21	10.33	4		①②④⑧黄色
59	zhao tulin	F	1945	od	29.31	492	3.49	4.74	43.71	44.21	43.96	0.5	6	11.55	3.7		全绿
60				os	28.55	492	3.49	4.67	44.36	44.65	44.5	0.29	38	11.51	4.3		全绿
61	cao aiming	F	1944	od	无波形	496	3.47	4.83	44.11	45.38	44.74	1.27	61	11.37	5.5	AL?	①⑧红色②黄色
62				os	25.77	496	3.18	4.99	44.04	44.97	44.5	0.93	123	11.68	5.4		①④黄色
63	li yuming	M	1981	od	24.64	488	3.42	4.24	41.21	42.28	41.74	1.07	102	11.73	5.4		全绿
64				os	27.91	496	3.64	4.15	41.79	42.15	41.97	0.36	146	11.77	5.6		①②黄色
术后♣65	cheng gaihua	F	1953	od	31.19	473	5.4	2.72	42.8	44.67	43.72	1.87	115	11.73	7.3
66				os	31.39	475	5.12		43.3	43.91	43.61	0.61	62	11.82	8.6	LT?
67	wang baozhen	F	1944	od	23.74	500	3.37	5.15	44.31	44.68	44.49	0.37	144	11.88	7.9		①②③④红色
68				os	23,49	510	3.24	5.02	44.17	44.88	44.52	0.71	70	11.84	7.6		①②③④⑤红色
69	wang yuxian	F	1965	od	22.5	475	3.38	4.04	45.14	48.83	46.91	3.69	168	11.64	4		全绿
70				os	22.7	497	3.45	3.99	45.1	46.58	45.83	3.45	3.99	11.62	3.6		全绿
71	li zenggao	M	1940	od	21.94	476	2.87	5.14	47.2	47.86	47.53	0.66	7	10.93	8.4		全绿
72				os	21.91	476	2.9	5.05	47.4	48.25	47.82	0.85	28	10.91	8.5		全绿
术后♣73	zhang zhixian	M	1938	os	23.95	472	4.49		42.78	44.03	43.4	1.25	5	11.66	5.4	LT?
术后♣74	zhang cuiping	F	1973	od	24.29	575	4.74	0.86	45.8	47.87	46.81	2.07	85	11.02	4.3
75				os	24.22	566	4.77	0.9	46.51	48.32	47.39	1.81	72	10.84	3.9
76	hao guixiang	F	1970	od	26.26	519	3.55	4.46	42.92	44.31	43.6	1.39	74	11.66	6.5		①②黄色
77				os	28.34	531	3.79	4.4	42.99	44.22	43.6	1.23	104	11.79	5.6		①②④黄色
78	wu bo	M	1998	od	26.67	536	3.98	3.7	42.17	44.06	43.1	1.89	92	12.22	6.2		全绿
79				os	26.31	536	3.97	3.72	42.2	43.94	43.05	1.74	76	12.19	5.5		全绿
80	lu baozhu	M	1955	od	22.62	518	2.8	4.46	43.51	44.81	44.15	1.3	79	11.11	4.3		全绿
81				os	22.64	516	2.75	4.51	43.79	44.34	44.07	0.55	90	10.84	3.9		①④黄色
82	feng guimei	F	1947	os	24.4	531	3.18	4.39	45.38	45.74	45.56	0.36	41	10.75	4		全绿
83	liang fuqiang	M	1953	od	23.14	563	3.2	4.8	42.54	43	42.77	0.46	162	11.84	4.6		全绿
84				os	23.19	568	3.22	4.75	42.27	42.83	42.55	0.56	76	11.71	4.2		全绿
术后♣85	yan niwen	F	1962	od	23.1	488	4.98		42.9	44.39	43.63	1.49	48	11.33	4.5	LT?
86				os	23.15	497	4.13	4.03	43.12	44.17	43.64	1.05	46	11.55	5
87	yan xiangyi	F	2011	od	24.19	509	3.86	3.18	43.48	45.96	44.68	2.48	84	11.86	6.9		全绿
88				os	24.44	512	3.83	3.17	42.76	45.26	43.98	2.5	89	11.84	6.3		全绿
89	li yan	F	1944	od	27.03	489	3.69	3.55	42.6	44.61	43.58	2.01	65	11.55	4.5		全绿
90				os	26.75	490	3.62	3.64	42.82	44.5	43.64	1.68	69	11.53	4.4	ACD?LT?	全绿
91	song jianhua	M	1956	od	29.48	546	3.31	4.46	41.53	41.86	41.7	0.33	2	11.97	5.4		①⑧黄色
92	yang tao	M	1988	od	24.57	561	3.55	4.02	41.01	41.45	41.22	0.44	6	12.28	5.8		①④黄色
93				os	24.42	563	3.51	4.03	41.11	41.36	41.24	0.25	35	12.11	5		①④黄色
94	zhai shimei	F	1936	od	29.51	538	2.88	4.49	44.56	44.72	44.64	0.16	136	10.82	5.5		①②黄色
95				os	25.88	525	2.95	4.6	43.81	45.44	44.61	1.63	55	10.93	6.1		①②④黄色
96	wang ruijie	M	1994	od	25.69	520	3.59	3.95	40.01	41.17	40.58	1.16	63	12.02	6.2		全绿
97				os	25.79	528	3.74	3.91	40.26	41.67	40.95	1.41	121	12.17	9.7	LT?	①④黄色
98	liu li	F	1962	od	22.81	543	3.58	3,83	45.05	45.33	45.19	0.28	76	12.19	4		全绿
99				os	22.91	538	3.24	4.61	45.09	45.66	45.37	0.57	85	12.15	3.5		①②黄色
100	zhou cheng	M	1989	od	26.49	520	3.62	4.13	40.93	41.62	41.27	0.69	104	12	4.3		全绿
101	xu fenglong	M	1999	os	24.02	536	3.91	3.63	43.61	44.67	44.13	1.06	92	11.48	3.4		①②④红色
102	qi li	M	1967	od	24.27	517	3.38	3.89	43.38	45.02	44.19	1.64	77	11.37	4.8		①②④黄色
103				os	24.25	509	3.4	3.89	42.97	44.79	43.86	1.82	91	11.33	4.1		①④黄色
▲104	yin wenxi	M	1966	od	无波形	548	2.84	4.92	45.23	45.97	45.6	0.74	101	11.62	3.7		①⑧红色
				os	22.53	533	3.62	4.13	45.4	45.71	45.55	0.31	104	11.62	3.5		①②④黄色
105	liu jianping	M	1972	od	26.67	555	3.55	4.12	45.52	46.1	45.81	0.58	76	10.97	2.8		①④黄色
106				os	22.67	555	3.53	4.16	46.21	46.75	46.48	0.54	52	11.09	3.3		全绿
107	jia yaowen	M	1977	od	23.95	536	3.29	4.16	43.72	44.24	43.98	0.52	151	11.13	4.5		①②黄色
108				os	23.72	535	3.21	4.2	43.83	44.75	44.28	0.92	59	11.22	4.2		①②④黄色
▲109	jia shanhong	M	1941	od	无波形	489	2.7	5.18	44.78	45.98	45.37	1.2	14	10.82	3.1		①⑧红色②黄色
				os	22.22	482	2.87	4.84	44.28	46.28	45.26	2	15	11.15	3.5		①④黄色
110	wang junqin	F	1954	od	23.62	477	3.46	4.45	46.83	48.96	47.87	2.13	82	11.13	3.1		全绿
111				os	23.54	472	3.37	4.48	46.64	49.19	47.88	2.55	80	11.08	3		①④黄色
112	chang aihua	F	1945	od	24.04	520	3.45	4.2	44.63	45.47	45.05	0.84	20	11.06	3.8		①②③④红色
113				os	23.64	527	3.27	4.43	44.08	44.66	44.36	0.58	6	11.13	4		①④黄色
114	shi huaiyi	F	1944	od	23.87	537	3.6	4.09	45.9	47.88	46.87	1.98	32	12.64	3.4	AL?	①④⑧黄色
115				os	23.75	536	3.75	3.82	45.81	46.23	46.02	0.42	155	10.93	3.4	AL?	①④⑧黄色
116	li fuying	F	1953	od	23.05	533	2.74	4.87	43.32	43.82	43.57	0.5	60	11.6	5		①②黄色
117				os	23.24	533	3.31	3.86	42.84	43.4	43.12	0.56	100	11.44	4.4		①②④红色
118	liu sanhua	F	1942	od	27.63	558	2.63	5.47	42.85	44.48	43.65	1.63	116	11.42	4.1		①⑧黄色
119				os	27.78	560	2.97	4.96	42.59	43.53	43.06	0.94	80	11.53	3.3		①④黄色
120	li fengzhi	F	1951	od	22.75	496	2.74	4.46	43.34	43.95	43.64	0.61	93	11	4.6		①②黄色
121				os	22.9	495	3.03	3.97	42.9	43.97	43.43	1.07	93	11.09	5.4		①②④黄色
122	xun gaofeng	M	1976	os	26.88	471	3.76	3.82	37.48	38.67	38.07	1.19	103	11.97	3.8		①④黄色
124	e fengxiam	F	1962	od	22.77	528	3.08	4.28	44.76	45.19	44.97	0.43	66	11.17	4.1		①④黄色
125				os	22.55	532	2.78	4.79	43.99	45.57	44.76	1.58	87	11.33	4		全绿
▲126	li ansun	M	1959	od	无波形	612	2.87	5.38	43.52	44.41	43.96	0.89	60	11.66	3.4
				os	23.32	610	3.2	4.62	43.46	44.01	43.73	0.55	71	11.71	3.7		全绿
127	zhu yulan	F	1946	od	23.03	505	2.97	4.62	44.42	47.24	45.78	2.82	179	10.66	3.1	ACD?LT?	①②④黄色
128				os	22.98	503	2.91	4.67	44.32	47.46	45.84	3.14	21	10.42	2.8		①②④红色
129	zhang xiumei	F	1937	od	无波形	532	2.78	4.7	46.55	49.22	47.85	2.67	13	10.48	2.6	AL?ACD?LT?	①③⑧红色②④黄色
130				os		528	4.31	2.61	46.69	49.17	47.9	2.48	13	12.11	2.9	AL?	①⑧红色④黄色
131	liu yufei	F	1994	od	26.55	491	3.72	3.48	41.86	43.32	42.58	1.46	85	11.57	4.3		全绿
132				os	26.54	549	3.69	3.84	43.48	44.49	43.98	1.01	68	11.42	3.6	ACD?LT?	全绿
133	zhang caixiang	F	1946	od	22.3	569	2.6	5.13	44.58	45.25	44.91	0.67	147	11.46	3.7		全绿
134				os	22.03	556	2.5	5.16	44.88	45.79	45.33	0.91	36	11.46	3.5	LT?	全绿
135	zhang naijin	M	1943	od	23.2	552	2.88	4.53	44.11	46.45	45.25	2.34	2	11.13	3.4		全绿
136				os	23.52	551	2.88	4.52	44.46	45.75	45.1	1.29	17	11.17	3.3		全绿
137	wu yuexian	F	1950	od	22.63	564	3.35	4.04	28.32	49.72	36.08	21.4	92	11.71	3.4		①②③红色④黄色
138				os	22.68	545	3.41	3.8	42.64	42.91	42.78	0.27	61	11.55	3.3		①④黄色
139	ni aiqing	F	1944	od	23	528	2.93	4.85	43.51	44.63	44.06	1.12	20	11.31	4		①②④红色
140				os	23.55	529	2.87	4.99	43.63	43.83	43.73	0.2	19	11.37	3.4		①②④黄色
141	zhang xiaoyun	F	1966	od	23.04	563	3.12	4.15	44.17	44.93	44.55	0.76	9	11.17	3.4		全绿
142				os	22.82	574	3.03	4.23	44.64	44.99	44.81	0.35	159	10.93	3.3		全绿
143	he xiaoming	M	1973	od	28.71	505	3.65	4.34	44.81	46.03	45.41	1.22	122	11.57	4.3		全绿
144				os	30.52	507	3.52	4.47	43.59	46.29	44.9	2.7	87	11.53	4.5		①②黄色
145	liu yingchun	F	1971	od	22.59	527	3.04	4.22	43.84	45.04	44.43	1.2	83	11.59	2.8		①②④黄色
146				os	22.61	521	3.03	4.29	43.89	44.94	44.41	1.05	87	11.51	3.2		①④黄色
147	ning yu	M	1949	od	24.81	564	3.8	4.35	42.55	43.56	43.05	1.01	12	12.04	4.2		①②④红色
148				os	24.79	565	3.67	4.71	42.37	43.87	43.11	1.5	1	11.66	4.2		①④⑧黄色
149	ren fanglan	F	1963	od	23.79	557	3.04	4.82	40.92	41.66	41.29	0.74	108			WTW?PD?
150				os	30.9	538	3.06	4.94	40.63	41.72	41.17	1.09	113	11.8	4.5
术后♣151	shi shuhui	F	1989	od	27.04	585	2.38	5.13	43.59	44.64	44.11	1.05	62	11.71	3.9
152				os	28.04	582	2.46	5.04	43.22	44.13	43.67	0.91	88	11.64	4
153	jin xiaojuan	F	1937	od	22.91	505	2.92	5.01	43.85	44.7	44.27	0.85	15	11.13	4.6		①②黄色
术后♣154	xu qiyuan	M	1950	od		598			41.45	43.36	42.39	1.91	78	11.75	7.6	AL?ACD?LT?
155	wang hongwei	M	1970	os	22.87	546	2.66	5.24	40.48	42.82	41.62	2.34	66	12.28	5		①④红色②黄色
156	wu guiping	F	1961	od	22.28	507	2.92	4.23	45.76	47.1	46.42	1.34	66	10.97	3.6		①②④黄色
157				os	22.24	509	2.91	4.32	46.03	47.62	46.81	1.59	104	10.89	4		①②黄色
158	gao xiangnu	F	1961	od	23.23	512	3.25	4.73	43.9	44.32	44.11	0.42	175	11.24	3.5		全绿
159				os	23.28	513	3.37	4.53	44.01	44.45	44.23	0.44	14	11.33	4.1		①②黄色
160	zhang yongfa	M	1953	od	22.37	534	2.78	5.13	44.69	45.64	45.16	0.95	174	11.51	2.9		①⑧红色
161				os	22.37	538	3.24	4.73	45.49	45.78	45.63	0.29	114	11.71	3.1		全绿
162	xue jinsuo	M	1950	od	23.74	524	3.26	4.6	41.78	43.14	42.45	1.36	16	11.42	3.2		①②黄色
163				os	23.63	525	3.04	4.86	42.4	45.05	43.69	2.65	172	11.29	3.6		全绿
164	dong baoqing	M	1952	od	23.64	559	2.7	5.05	43.37	43.87	43.62	0.5	83	11.31	3.6		全绿
165				os	23.47	556	2.57	5.05	43.13	43.52	43.32	0.39	111	11.2	3.4		①②黄色
术后♣166	zhao yumei	F	1939	od	28.9	529	4.85	2.6	44.49	45.92	45.2	1.43	34	11.86	5.9
167	liu liping	F	1960	od	22.2	528	3.07	4.71	45.27	45.88	45.57	0.61	63	11.4	3.5		全绿
168				os	22.13	524	3.09	4.7	45.5	45.64	45.57	0.14	26	11.35	3		全绿
169	guan wanying	M	1967	od	22.73	533	3.23	4.28	43.52	44.22	43.87	0.7	129	11.69	4.1		全绿
170				os	22.83	535	3.19	4.27	43.56	44.15	43.85	0.59	105	11.75	3.4		全绿
术后♣171	zhang jinrong	F	1972	os	31.54	495			43.65	45.59	44.6	1.94	55	11.42	5.8	ACD?LT?
172	wu longzhi	M	1975	od	26.17	544	3.78	3.54	41.76	43.7	42.71	1.94	82	11.86	2.8		①④黄色
173				os	26.09	546	3.86	3.37	41.98	43.42	42.69	1.44	91	11.97	2.7		①⑧红色④黄色
174	ke saiying	F	1940	od	21.85	583	3.88	2.79	44.07	45.39	44.72	1.32	64	11.13	4		①④黄色
175				os	22.11	516	2.34	5.02	43.66	43.87	43.77	0.21	161	11.17	4.9		①④黄色
176	chen tingfang	M	1943	od	23.27	539	2.78	4.48	45.65	46.28	45.96	0.63	147	11.37	3.4		①④黄色
177				os	23.35	545	2.72	4.44	45.02	45.79	45.4	0.77	46	11.35	3.3		①②④黄色
178	zhu qiulian	F	1945	od	22.58	690	4.3	2.79	44.57	45.54	45.05	0.97	26	10.42	3.3		①④黄色
179				os	22.62	591	2.44	5.03	43.72	44.62	44.17	0.9	8	10.51	2.8		①④黄色
180	zhao qiaoying	F	1949	od	23.76	478	3.03	4.22	44.14	44.66	44.4	0.52	5	11.22	2.6		①②④⑧黄色
181				os	23.68	472	3.04	4.14	44.09	44.64	44.36	0.55	20	11.35	3.1		①④黄色
182	zhao cnyu	M	1935	os	23.75	531	2.57	5.39	42.32	43.3	42.8	0.98	169	12.1	3.3		①③红色②④⑧黄色
183	xu gulan	F	1942	od	21.87	493	2.89	4.96	46.79	47.41	47.1	0.62	77	11.13	3.7		①④黄色
184				os	21.88	485	2.82	4.99	45.84	46.57	46.2	0.73	26	11.04	3.3		①④黄色
185	liu wuling	M	1951	od	23.56	548	3.36	4.71	44.18	44.22	44.2	0.04	80	11.88	3.1		①②④黄色
186				os	23.5	544	3.68	4.24	44.27	44.77	44.52	0.5	101	11.73	8.8		全绿
187	jiang lin	M	1971	od	27.49	556	3.18	4.96	43.1	43.99	43.54	0.89	83	11.44	3.9		全绿
188				os	27.96	553	3.21	4.88	42.78	43.19	42.98	0.41	92	11.71	3.7		①⑧黄色
术后♣189	li yuzhen	F	1968	od	29.85	524	4.44	3.57	47.41	48.73	48.06	1.32	89	10.51	7
190				os	28.79	587	4.54		47.52	49.29	48.39	1.77	75	10.51	6.8	LT?
191	han guiling	M	1954	od	23.05	562	3.12	4.88	44.24	44.91	44.57	0.67	176	10.97	3.4		①③红色②④黄色
192				os	22.85	552	2.85	5.2	43.44	45.01	44.21	1.57	178	10.77	3.5		全绿
▲193	wang meihua	F	1946	os	无波形	564	2.12	5.79	47.89	48.35	48.12	0.46	67	10.75	7.1
194	lv dehua	F	1957	od	24.06	498	3.59	3.78	43.24	44.02	43.62	0.78	92	11.2	5.3		全绿
195				os	23.96	489	3.52	3.81	42.96	43.81	43.38	0.85	99	11.46	3.3		①②④黄色
196	guo yuncui	F	1970	od	30.52	512	3.65	4.27	44.67	46.03	45.34	1.36	96	11.4	3.6		①④黄色
197				os	30.34	516	2.82	5.01	44.86	46.58	45.71	1.72	92	11.44	3.5		①②⑧黄色
198	su shiwei	M	1993	od	23.44	539	3.94	3.97	44.87	46.2	45.53	1.33	85	11.6	7.5		①⑧黄色
199				os	23.63	532	3.87	3.91	45.04	46.11	45.57	1.07	82	11.51	3.5		全绿
200	xing yanjun	F	1952	os	27.31	577	2.98	4.77	45.58	46.05	45.81	0.47	126	10.33	2.2		全绿
▲201	shi yinfeng	F	1962	od	22.87	575	3.08	4.11	43.48	45.49	44.46	2.01	80	11.24	2.4		全绿
203	he jun'e	F	1957	os	23.14	495	3.05	4.53	44.1	44.38	44.24	0.28	21	11.02	2.9		全绿
204	zhu yuqin	F	1963	od	22.77	529	3.58	3.88	44.64	44.95	44.79	0.31	68	10.75	7.1		①②④黄色
205				os	22.79	527	3.43	4.03	44.42	44.97	44.69	0.55	72	10.69	3		①④黄色
206	zhang yuqi	M	2011	od	23.21	618	3.61	3.51	42.58	43.98	43.27	1.4	85	11.73	5.4		①②④黄色
207				os	22.87	617	3.49	3.56	42.82	44.22	43.51	1.4	90	11.66	4.4		全绿
208	wang ziyi	F	2011	od	23.43	525	3.6	3.51	42.29	43.59	42.94	1.3	84	11.91	5		①⑧黄色
209				os	22.02	518	3.46	3.62	41.22	43.92	42.53	2.7	94	11.91	4.5		全绿
210	bai jian	M	1984	od	19.83	601	3.66	4.26	46.82	48.13	47.47	1.31	108	11.39	4.2		①②④红色⑧黄色
211	liu furong	F	1943	od	23.14	537	3.1	4.4	42.88	43.5	43.19	0.62	25	11.28	3.3		①②④黄色
212				os	23.16	538	3.29	4.28	43.16	44.27	43.71	1.11	90	11.37	7.7		①②黄色
213	shao xainmei	F	1947	od	23.6	518	3.74	3.56	43.57	44.28	43.92	0.71	176	11.95	3.3		①②③红色
214				os	23	536	3.52	3.8	45.74	45.98	45.86	0.24	23	12.2	3.4		全绿
215	li zhuanxian	F	1950	od	21.22	573	2.46	4.93	46.78	47.47	47.12	0.69	62	10.8	4.2		①④黄色
216				os	21.26	585	2.77	4.21	46.88	47.62	47.25	0.74	141	10.62	4.3		①④黄色
手术跟切217	li jinhua	F	1957	od	22.46	523	2.5	4.36	44.79	45.56	45.17	0.77	36	11.99	3.7		①②黄色
218				os	22.41	529	1.68	4.88	43.99	46.62	45.27	2.63	117	11.97	3.6	ACD?LT?	全绿
219	xu qi	F	1999	od	27.94	590	2.72	4.34	42.29	44.43	43.33	2.14	66	11.24	4.7		①④⑧黄色
220				os	28.06	571	3.69	3.39	42.72	44.73	43.7	2.01	87	11.22	4		①④黄色
术后♣221	hu meifeng	F	1958	od	25.2	526	5.31	3.08	43.75	44.62	44.18	0.87	113	11.8	4
222				os	23.24	516			43.45	44.78	44.1	1.33	74	11.88	5.6	ACD?LT?
223	liu guihu	M	1931	od	23.5	493	3.3	4.21	42.18	45.22	43.65	3.04	174	11.24	3		①④黄色
224				os	23.41	499	3.28	4.09	42.39	45.57	43.92	3.18	5	11.17	3.1		①②④黄色
225	wang junwu	M	1963	od	23.43	547	3.03	4.45	42.86	43.51	43.18	0.65	112	11.42	3.1		全绿
226				os	23.34	546	3.12	4.25	42.95	43.72	43.33	0.77	72	11.42	3.1		①②④黄色
227	li xin	M	1985	od	25.59	563	3.97	3.43	42.43	44.25	43.32	1.82	84	11.71	5.7		全绿
228				os	25.64	561	4	3.41	42.37	44.44	43.38	2.07	91	11.77	6.3		全绿
术后♣229	zheng zhe	M	1995	od	22.29	651	4.76	2.32	42.95	45.45	44.17	2.5	19	11.26	3.8
230	liu lihong	F	1965	od	23.68	537	3.26	4.47	44.6	44.99	44.79	0.39	119	11.04	8.8	ACD?LT?	①②黄色
231	liu jin	M	1946	od	23.25	529	2.84	4.8	42.83	43.15	42.99	0.32	24	11.6	3.9		全绿
232				os	23.28	526	2.81	4.66	41.93	42.94	42.43	1.01	170	11.11	3.6		全绿
233	ji jiachuan	M	1970	os	22.59	545	3.01	4.33	44.31	44.9	44.61	0.59	76	11.37	4.3		全绿
234	kang suyun	F	1957	od	22.48	518	1.98	4.39	43.77	45.37	44.55	1.6	86	11.59	4.6		全绿
235				os	22.36	528	1.52	4.91	43.75	45.55	44.63	1.8	88	11.57	5	ACD?LT?	①②黄色
236	lin hu	M	1963	od	25.52	563	3.64	4.4	42.18	42.5	42.34	0.32	81	12.3	2.5		①②④黄色
237				os	25.73	568	3.8	4.4	41.87	42.97	42.41	1.1	96	12.51	7.9		①②黄色
238	bi luhui	F	1998	od	29.85	543	2.44	4.6	40.78	42.19	41.47	1.41	60	10.75	3.7		①②④黄色
239				os	29.01	531	3.47	3.71	41.4	42.98	42.18	1.58	84	10.35	7.4		全绿
240	hao lingping	F	1995	od	26.51	489	4.11	3.84	41.73	43.14	42.42	1.41	28	11.79	4.8		全绿
241				os	26.38	500	4.22	3.85	42.66	43.16	42.91	0.5	12	11.86	9.2	LT?	①④黄色
242	ma dexu	M	1998	od	26.31	470	3.58	3.83	41.08	41.55	41.31	0.47	35	11.77	8.9	LT?	①④黄色
243				os	26.09	469	2.88	4.45	40.86	41.78	41.31	0.92	26	11.82	4.4		①②黄色
244	li jianjun	M	1974	od	28.96	468	3.95	3.6	36.19	37.3	36.74	1.11	8	12.33	5.3		①②④黄色
245				os	29.28	466	3.79	3.95	36.18	37.25	36.71	1.07	7	12.15	4.3		全绿
246	li lijin	F	1965	od	24.68	589	3.26	4.4	44.82	45.33	45.07	0.51	130	10.93	4.6		全绿
247				os	24.38	589	3.26	4.45	44.63	45.18	44.91	0.55	115	11	4.6		全绿
248	yan kaiqin	M	1953	od	24.26	549	3.85	4.16	46.18	46.58	46.38	0.4	80	11.55	6.2		①②黄色
249				os	24.25	544	3.79	4.12	44.94	46.31	45.62	1.37	85	11.51	3.5		①②④黄色
术后♣250	zhang yu'e	F	1935	os	21.57	508	4.31	2.94	46.91	47.61	47.26	0.7	80	10.62	2.4		①②④黄色
251	wang gaidi	F	1956	od	22.78	571	3.21	4.55	46.23	47.15	46.68	0.92	100	11.11	6.6		全绿
252				os	22.61	566	3.2	4.62	46.52	47.25	46.88	0.73	90	10.91	3.6		①④黄色
▲253	wei jianzhong	M	1956	od	23.38	691	4.77		42.86	43.78	43.32	0.92	84	11.73	4.1	LT?	①④黄色
254				os	23.44	620	2.72	5.02	43.15	43.28	43.21	0.13	44	11.71	3.2		①④黄色
▲255	hou zhenying	F	1952	od	22.41	550	2.72	5.09	44.62	45.46	45.04	0.84	31	11.35	2.7		①②黄色
256				os	22.22	572	4.77		44.72	45.14	44.93	0.42	15	10.95	2.1	LT?	①②红色④黄色
257	shen meihua	F	1963	od	22	507	2.58	5.12	43.16	45.54	44.32	2.38	62	10.89	3.4		①②④黄色
258				os	22.03	508	2.58	5.07	44.73	45.51	45.11	0.78	86	10.86	3.4		全绿
▲259	kang lianlian	F	1973	od	22.86	611			37.37	39.26	38.29	1.89	138	11.95	10.6	ACD?LT?	①③红色②④黄色
260				os	22.99	599			37.79	38.65	38.21	0.86	85	12	10.7	ACD?LT?	①②黄色
261	yang jingyu	F	1993	od	25.05	554	4.15	3.54	45.34	46.49	45.91	1.15	90	11.73	4.7		①②黄色
262				os	25.08	570	4.21	3.55	45.68	46.4	46.04	0.72	77	10.88	8.4		全绿
263	qu linmei	F	1952	od	23.12	537	2.87	4.82	45.4	45.86	45.63	0.46	154	11.24	3.4		全绿
264				os	23.21	588	4.11	2.13	43.97	44.7	44.34	0.73	167	11.42	2.7		①②④黄色
265	wamg lanli	M	1925	os		526	2.9	5.21	44.06	45.86	44.94	1.8	168	11.48	6.8	AL?	①②④⑧黄色
266	he haixiang	F	1968	od	22.49	522	3.33	3.93	45.34	45.8	45.57	0.46	111	10.33	3.5		①④黄色
267				os	22.7	526	3.54		44.64	45.74	45.19	1.1	106	10.49	7.3	LT?	①④黄色
268	lei xiuhua	F	1950	od	22.19	498	3.1	4.33	46.71	48.35	47.52	1.64	75	11.26	3.7		①②黄色
269				os	22.45	496	3.11	4.48	46.26	48.94	47.56	2.68	105	11.15	4.2	ACD?LT?	①②黄色
270	li minyou	M	1968	od	33.16	523	3.35	4.71	36.07	37.18	36.62	1.11	146	11.71	4.1		①⑧红色
271				os	31.18	514	4.14	4.23	37.27	37.84	37.55	0.57	56	11.62	5.3		①④⑧黄色
术后♣272	zhang yanlin	F	1946	od	22.02	549	4.41		44.37	46.04	45.19	1.67	94	11.26	6.5	LT?
273				os	22.17	535	4.09		44.29	46.04	45.15	1.75	60	11.24	6.9	LT?
▲274	yang guofang	F	1945	od	22.37	529	3.28	4.11	44.8	45.22	45.01	0.42	12	11.15	3.1		①②黄色
275				os	22.17	525	4.31		44.51	45.29	44.89	0.78	3	11.22	3.6	LT?	①④黄色
276	wen yuchan	F	1955	od	22.93	567	2.66	4.82	43.61	44.33	43.97	0.72	2	11.37	3.4		全绿
277				os	22.99	571	2.68	4.82	43.65	44.71	44.17	1.06	6	11.29	3.3		①②红色④黄色
278	chen jiqing	M	1940	od	23.12	560	3.13	4.87	44.59	46.52	45.53	1.93	176	11	7.3		①②④黄色
279				os	22.89	568	3	4.88	45.35	46.41	45.87	1.06	37	10.86	3.2		①④黄色
280	zhang wenxiong	M	1933	od	23.4	561	3.32	4.89	44.78	46.49	45.62	1.71	5	11.33	7		①④黄色
281				os	23.35	556	3.28	4.86	45.19	45.49	45.34	0.3	29	11.02	3.2		①②黄色
282	xu bingxian	F	1753	od	21.98	496	2.81	4.82	47.39	49.75	48.54	2.36	75	10.95	3.2		全绿
283				os	21.23	503	2.65	4.91	47.62	49.72	48.65	2.1	107	10.89	3.3		全绿
▲284	duan xiumei	F	1951	od	21.84	562	3.24	4.18	48.45	49.02	48.73	0.57	176	10.73	4		①②红色④黄色
285				os	21.75	569			47.75	49.07	48.4	1.32	7	10.66	4.4	ACD?LT?	①②④红色
286	li cheng	M	1972	od	23.92	564	3.36	4.26	43.9	46.36	45.1	2.46	124	10.86	4		①④黄色
287				os	24.13	581	3.53	4.24	43.77	46.52	45.1	2.75	83	10.95	7.5		全绿
288	du zehua	M	1932	od	23.37	553	1.99	5.29	39.95	41.81	40.86	1.86	180	11.35	2.6		①②④黄色
289				os	23.25	582	4.11	4.09	40.61	42.48	41.53	1.87	18	11.33	3.2		①④黄色
290	li jianping	M	1957	od	23.82	589	3.36	4.17	43.57	46.32	44.9	2.75	105	11.31	3.7		全绿
291				os	23.77	580	3.33	4.28	43.38	45.9	44.61	2.52	72	11.78	7.6	ACD?LT?	①②黄色
292	duan jianyu	M	1972	os	25.42	519	3.71	4.16	42.28	43.69	42.97	1.41	97	11.73	5.3		全绿
293	zhou yuehu	M	1973	os	无波形	425	3.82	4.03	42.43	44.05	43.22	1.62	54	11.08	3.8	AL?
294	shi jinlong	M	1979	od	24.42	474	3.46	4.63	42.84	48.15	45.34	5.31	92	12.28	4.5		①④黄色
295	guo dongdong	M	1988	od	无波形	616	3.72		38.66	40	39.32	1.34	74	12.53	2	AL?LT?	①⑧红色
296				os	27.7	602	4.74	3.95	38.62	39.62	39.11	1	86	12.33	2.1		全绿
297	nie chunlian	F	1943	os	23.89	554	3.39	4.8	44.63	45.77	45.2	1.14	8	11.02	3.6		①②红色
298	li xuewen	M	1942	od	24.19	530	3.65	3.93	42.3	44.05	43.15	1.75	8	11.4	4		①②⑧黄色
299				os	23.71	526	3.04	4.62	42.21	43.4	42.8	1.19	2	11.31	5.4		①②④⑧黄色
300	yin liping	F	1968	od	22.12	532	3.14	4.16	44.27	45.87	45.05	1.6	89	11.53	3.9		①②黄色
301				os	22.22	531	2.81	4.79	44.47	45.89	45.17	1.42	86	11.42	4.1		全绿
302	wu jinqi	F	2004	od	23.95	528	3.94	3.67	43.36	44.57	43.95	1.21	71	12.04	5.3		全绿
303				os		523	3.29	4.77	42.41	44.93	43.63	2.52	90	12.04	5.5	AL?	①⑧红色④黄色
304	sun xianming	M	1964	os	24.43	586	3.62	3.78	43.16	43.79	43.47	0.63	11	11.42	3.6		①④黄色
305	li meizhen	F	1961	os	28.2	528	3.79	3.55	45.57	46.66	46.11	1.09	87	11.93	7.4	AL?	①⑧红色②④黄色
306	zhang leping	M	2001	od	25.69	601	3.39	3.99	41.83	43.59	42.69	1.76	100	11.44	8.3	ACD?LT?	①②⑧黄色
307				os	28.09	588	3.49	3.85	41.4	44.89	43.07	3.49	87	11.55	8.6		①⑧黄色
308	zhang aiping	F	1954	od	25.28	515	5.16	2.23	43.93	44.96	44.44	1.03	136	11.64	3.6		①④黄色
309				os	24.18	524	3.56	4.47	44.34	44.92	44.63	0.58	68	11.75	8.6		全绿
310	guo cuifen	F	1950	od	22.74	463	2.66	4.34	37.7	48.87	42.57	11.17	83			WTW?PD?	①②③⑤红色④黄色
311				os	22.82	449	2.66	4.22	44.42	45.21	44.81	0.79	95	11.46	3.2		全绿
312	wang xiping	M	1975	od	23.55	537	3.46	4.3	43.29	43.33	43.31	0.04	172	11.88	3.7		①④黄色
313				os	23.47	534	3.39	4.34	43.45	44	43.72	0.55	98	11.91	3.9		①②黄色
术后♣314	liu genmei	F	1955	os	23.14	636	4.01	0.79	43.33	44.76	44.03	1.43	55	11.17	3.3
315	wang kaiming	M	2000	od	23.88	493	3.63	3.44	40.8	41.9	41.35	1.1	96	11.55	5		全绿
316				os	23.71	483	3.53	3.49	40.77	42.01	41.38	1.24	70	11.64	4.6		全绿
317	gao yixiang	M	2003	od	26.08	452	3.95	3.23	38.02	39.32	38.66	1.3	85	12.26	6		①②④红色⑧黄色
318	zhang chuangxin	M	2001	os	23.56	500	3.6	3.76	42.02	43.07	42.54	1.05	89	11.93	8		①②④红色⑧黄色
319	wang chongyang	M	1997	od	23.52	489	3.66	3.37	46.34	48.14	47.22	1.8	76	11.24	7.3		①②红色
320				os	23.36	487	3.72	3.36	46.24	47.72	46.97	1.48	85	11.33	7.4		①②④黄色
321	guo yan	M	1999	od	27.13	576	3.94	3.2	41.62	42.4	42.01	0.78	83	12.24	6.5		①⑧黄色
322				os	27.61	569	3.98	3.19	41.26	42.99	42.11	1.73	88	12.24	6.8		全绿
323	mazhixin	M	1999	od	26.6	598	3.89	3.57	41.72	43.07	42.38	1.35	90	11.77	8.4		①④⑧黄色
324				os	26.62	587	3.91	3.59	41.62	43.76	42.66	2.14	92	11.8	8.4		全绿
325	liu linping	F	1970	od	22.56	492	3.01	4.63	44.23	44.41	44.32	0.18	53	11.59	8		①②黄色
326				os	22.45	490	2.96	4.67	43.96	44.48	44.22	0.52	87	11.6	8.2		①②黄色
327
328
329
330
331
332
333
334
335
336
337
338
339
340
341
342
343
344
345
346
347
348
349
350
351
352
353
354
355
356
357
358
359
360
361
362
363
364
365
366
367
368
369
370
371
372
373
374
375
376
377
378
379
380
381
382
383
384
385
386
387
388
389
390
391
392
393
394
395
396
397
398
399
400
401
402
403
404
405
406
407
408
409
410
411
412
413
414
415
416
417
418
419
420
421
422
423
424
425
426
427
428
429

## Sheet: 数据改动
					anterion
NUMBER	name	gender	age	eye	AL	CCT	ACD	LT	K1	K2	Km	Astigm	Axis	WTW	PD		图像质量
1	zhang yubao	M	1957	od	22.82	478	2.61	4.12	41.49	42.29	41.88	0.8	58	11.22	2.7		全绿
2				os	22.72	473	2.41	4.34	41.11	41.97	41.53	0.86	97	11.24	2.7		全绿
3	wang jianming	M	1946	od	23.47	521	2.72	4.95	43.1	44	43.55	0.9	7	12.59	4.9		①②④黄色
4				os	23.66	522	2.74	4.95	42.87	43.26	43.07	0.39	12	10.46	5.9		全绿
5	fan xiuqing	F	1933	od	27.87	556	3.69	4.62	45.55	47.26	46.39	1.71	157			WTW?PD?	①②③④⑤红色⑧黄色
6	li fengxian	F	1940	od	23.41	551	2.96	4.76	42.6	44.04	43.31	1.44	146	12.26	3.5		①②④黄色
7				os	23.57	551	3.22	4.61	41.51	44.09	42.76	2.58	26	10.33	3.8		①②黄色
8	gao shuying	F	1941	od	28.88	576	3.92	4.11	44.27	46.48	45.35	2.21	114	11.35	4.9		①④黄色
9				os	29.1	578	3.978	3.93	44.37	46.13	45.23	1.76	65	11.15	5.2		①⑧黄色
10	wan ting	F	1955	od	23.7	528	3.98	4.04	43.43	44.23	43.83	0.8	64	11.73	5.3		①④黄色
11				os	23.9	524	4	3.57	43.44	44.11	43.77	0.67	123	11.62	5.1		①④黄色
12	chang yinghua	F	1953	od	22.83	544	3.23	4.31	44.28	44.99	44.63	0.71	4	11.11	6.3		①⑧黄色
13				os	22.62	551	3.07	4.53	44.47	45.04	44.75	0.57	36	11.04	4.8		全绿
14	du jinsheng	M	1957	od	22.73	519	2.91	4.35	45.58	46.08	45.83	0.5	72	11.4	2.9		①④黄色
15				os	23.02	523	2.96	4.22	44.75	45.99	45.36	1.24	47	11.17	4.3		①④黄色
16	cao shuangyou	M	1940	os	23.48	503	3.51	4.52	43.64	43.7	43.67	0.06	166	11.53	4.5		①③④黄色
17	chai xialian	F	1939	os	23.48	479	3.16	4.34	41.98	42.66	42.32	0.68	7	11.64	3.6		①④黄色	700未检出右眼
18	guo jiangxu	F	1987	os	23.29	486	3.45	3.89	43.68	44.53	44.1	0.85	147	11.51	5.8		全绿	右眼俩都未检出
19	liu baoyu	M	1956	od	28.99	507	3.97	4.56	42.87	43.74	43.3	0.87	98	12.13	3.6		①②④黄色
20				os	28.72	507	3.94	4.65	42.71	43.83	43.26	1.12	82	12.31	3.1		全绿
21	yan weili	M	1940	od	22.74	452	2.61	4.34	45.39	46.03	45.71	0.64	24	11.4	4.1		①②④红色
22				os	22.97	452	2.72	4.25	45.26	45.52	45.39	0.26	88	10.97	4.9		①②③④红色
23	li jinhuan	M	1948	od	22.16	535	2.89	5.13	45	45.91	45.45	0.91	104	11.37	2.9		全绿
24				os	22	518	3.13	4.63	44.66	45.51	45.08	0.85	70	11.53	4.8		①④黄色
25	dai shuangxiang	F	1945	od	22.57	536	2.47	4.68	44.3	44.78	44.54	0.48	117	11.11	3.4		①④黄色
26				os	22.45	533	2.64	4.33	44.34	44.7	44.52	0.36	64	10.66	3.7		①④黄色
27	zhang quanwang	M	1944	od	21.92	557	3.04	4.05	45.87	47.07	46.46	1.2	93	10.66	4.1		①④黄色	左眼俩都未检出
28	liu xingying	F	1944	od	22.1	557	2.51	5.49	45.18	46.58	45.87	1.4	20	10.71	4		①④黄色
29				os	22.07	552	2.55	5.43	45.6	46.68	46.14	1.08	16	10.95	4.2		全绿
30	yu hua	F	1931	os	22.74	567	3.37	4.43	43.43	44.22	43.82	0.79	2	11.73	6.3		全绿	右眼俩都未检出
31	zhang haiyan	F	1971	od	21.49	575	2.44	5.01	44.11	44.22	44.16	0.11	127	11.26	3.5		全绿
32				os	21.55	575	2.31	5.25	44.45	44.99	44.72	0.54	74	11.4	3		全绿
33	zhou yanwen	M	1968	os	23.58	536	3.56	4.07	44.57	45.02	44.79	0.45	144	11.24	4.5		①④黄色	右眼俩都未检出
34	wang junmin	M	1981	od	23.98	448	3.67	3.93	43.87	44.14	44	0.27	5	12.53	5		全绿
35				os	24.52	451	3.77	3.88	43.59	43.91	43.75	0.32	71	12.53	5.5		全绿
36	fei chengming	M	1982	od	23.69	501	3.47	4.56	40.46	44.41	42.34	3.95	98	11.75	5.1		全绿
37				os	23.43	502	3.43	4.58	40.08	43.75	41.83	3.67	83	11.71	4.4		全绿
39				os				5.37	36.03	46.96	40.78	10.93	87	10.08	4
40	yan zhihong	F	1989	od	25.14	525	3.51	3.82	42.24	42.46	42.35	0.22	28	11.86	4.5		①④红色②黄色
41				os	24.82	527	3.44	3.81	42.21	43.11	42.65	0.9	134	11.86	3.5		①④黄色
42	li tiantian	F	1991	od	22.94	574	3.54	3.92	45.08	45.66	45.37	0.58	89	11.82	4.5		①②④红色
43				os	22.93	568	3.54	3.89	44.2	45.14	44.66	0.94	85	11.57	4.1		①②④红色
44	yan taotao	M	1991	od	23.73	450	3.68	3.62	42.02	42.26	42.14	0.24	31	12.44	3.9		全绿
45				os	23.83	476	3.61	3.7	31.33	44.89	36.9	13.56	18			WTW?PD?	①②③④⑤红色
46	chen xuankai	M	2008	os	25.71	526	4.48	3.18	42.64	43.02	42.83	0.38	92	12.51	6.1		全绿
47	tang yan	F	1965	od	22.34	533	3.11	4.74	44.63	45.89	45.25	1.26	86	11.55	4.6		①②④黄色
48				os	22.27	547	3.17	4.52	44.45	46.04	45.23	1.59	97	11.49	4.9		全绿
51	deng minghui	M	1982	od	26.52	570	3.76	3.85	42.21	43.04	42.62	0.83	71	11.57	4.5		①④黄色
52				os	26.42	569	3.72	3.85	42.31	42.83	42.57	0.52	89	11.42	3.8		全绿
53	dong jing	F	1979	od	24.36	566	3.2	3.74	42.55	43.12	42.83	0.57	63	11.33	3.4		全绿
54				os	24.17	564	3.23	3.69	43.09	43.73	43.41	0.64	104	11.06	3.3		全绿
55	gong guisheng	M	1947	od	23.88	508	2.89	4.91	42.19	42.86	42.52	0.67	174	11.66	3		全绿
56				os	23.68	508	2.82	4.89	42.35	43.03	42.69	0.68	25	10.55	3.8		全绿
59	zhao tulin	F	1945	od	29.31	492	3.49	4.74	43.71	44.21	43.96	0.5	6	11.55	3.7		全绿
60				os	28.55	492	3.49	4.67	44.36	44.65	44.5	0.29	38	11.51	4.3		全绿
61	cao aiming	F	1944	od	无波形	496	3.47	4.83	44.11	45.38	44.74	1.27	61	11.37	5.5	AL?	①⑧红色②黄色
62				os	25.77	496	3.18	4.99	44.04	44.97	44.5	0.93	123	11.68	5.4		①④黄色
63	li yuming	M	1981	od	24.64	488	3.42	4.24	41.21	42.28	41.74	1.07	102	11.73	5.4		全绿
64				os	27.91	496	3.64	4.15	41.79	42.15	41.97	0.36	146	11.77	5.6		①②黄色
67	wang baozhen	F	1944	od	23.74	500	3.37	5.15	44.31	44.68	44.49	0.37	144	11.88	7.9		①②③④红色
68				os	23.49	510	3.24	5.02	44.17	44.88	44.52	0.71	70	11.84	7.6		①②③④⑤红色
69	wang yuxian	F	1965	od	22.5	475	3.38	4.04	45.14	48.83	46.91	3.69	168	11.64	4		全绿
70				os	22.7	497	3.45	3.99	45.1	46.58	45.83	3.45	3.99	11.62	3.6		全绿
71	li zengyao	M	1940	od	21.94	476	2.87	5.14	47.2	47.86	47.53	0.66	7	10.93	8.4		全绿
72				os	21.91	476	2.9	5.05	47.4	48.25	47.82	0.85	28	10.91	8.5		全绿
76	hao guixiang	F	1970	od	26.26	519	3.55	4.46	42.92	44.31	43.6	1.39	74	11.66	6.5		①②黄色
77				os	28.34	531	3.79	4.4	42.99	44.22	43.6	1.23	104	11.79	5.6		①②④黄色
78	wu bo	M	1998	od	26.67	536	3.98	3.7	42.17	44.06	43.1	1.89	92	12.22	6.2		全绿
79				os	26.31	536	3.97	3.72	42.2	43.94	43.05	1.74	76	12.19	5.5		全绿
80	lu baozhu	M	1955	od	22.62	518	2.8	4.46	43.51	44.81	44.15	1.3	79	11.11	4.3		全绿
81				os	22.64	516	2.75	4.51	43.79	44.34	44.07	0.55	90	10.84	3.9		①④黄色
82	feng guimei	F	1947	os	23.4	531	3.18	4.39	45.38	45.74	45.56	0.36	41	10.75	4		全绿	右眼俩都未检出
83	liang fuqiang	M	1953	od	23.14	563	3.2	4.8	42.54	43	42.77	0.46	162	11.84	4.6		全绿
84				os	23.19	568	3.22	4.75	42.27	42.83	42.55	0.56	76	11.71	4.2		全绿
87	yan xiangyi	F	2011	od	24.19	509	3.86	3.18	43.48	45.96	44.68	2.48	84	11.86	6.9		全绿
88				os	24.44	512	3.83	3.17	42.76	45.26	43.98	2.5	89	11.84	6.3		全绿
89	li yan	F	1944	od	27.03	489	3.69	3.55	42.6	44.61	43.58	2.01	65	11.55	4.5		全绿
90				os	26.75	490	3.62	3.64	42.82	44.5	43.64	1.68	69	11.53	4.4	ACD?LT?	全绿
91	song jianhua	M	1956	od	29.48	546	3.31	4.46	41.53	41.86	41.7	0.33	2	11.97	5.4		①⑧黄色
92	yang tao	M	1988	od	24.57	561	3.55	4.02	41.01	41.45	41.22	0.44	6	12.28	5.8		①④黄色
93				os	24.42	563	3.51	4.03	41.11	41.36	41.24	0.25	35	12.11	5		①④黄色
94	zhai shimei	F	1936	od	29.51	538	2.88	4.49	44.56	44.72	44.64	0.16	136	10.82	5.5		①②黄色
95				os	25.88	525	2.95	4.6	43.81	45.44	44.61	1.63	55	10.93	6.1		①②④黄色
96	wang ruijie	M	1994	od	25.69	520	3.59	3.95	40.01	41.17	40.58	1.16	63	12.02	6.2		全绿
97				os	25.79	528	3.74	3.91	40.26	41.67	40.95	1.41	121	12.17	9.7	LT?	①④黄色
98	liu li	F	1962	od	22.81	543	3.58	3,83	45.05	45.33	45.19	0.28	76	12.19	4		全绿
99				os	22.91	538	3.24	4.61	45.09	45.66	45.37	0.57	85	12.15	3.5		①②黄色
100	zhou cheng	M	1989	od	26.49	520	3.62	4.13	40.93	41.62	41.27	0.69	104	12	4.3		全绿
101	xu fenglong	M	1999	os	24.02	536	3.91	3.63	43.61	44.67	44.13	1.06	92	11.48	3.4		①②④红色
102	qi li	M	1967	od	24.27	517	3.38	3.89	43.38	45.02	44.19	1.64	77	11.37	4.8		①②④黄色
103				os	24.25	509	3.4	3.89	42.97	44.79	43.86	1.82	91	11.33	4.1		①④黄色
▲104	yin wenxi	M	1966	od	无波形	548	2.84	4.92	45.23	45.97	45.6	0.74	101	11.62	3.7		①⑧红色	700未检出
105	liu jianping	M	1972	od	26.67	555	3.55	4.12	45.52	46.1	45.81	0.58	76	10.97	2.8		①④黄色	需要找700数据
106				os	22.67	555	3.53	4.16	46.21	46.75	46.48	0.54	52	11.09	3.3		全绿
107	jia yaowen	M	1977	od	23.95	536	3.29	4.16	43.72	44.24	43.98	0.52	151	11.13	4.5		①②黄色
108				os	23.72	535	3.21	4.2	43.83	44.75	44.28	0.92	59	11.22	4.2		①②④黄色
▲109	jia shanhong	M	1941	od	无波形	489	2.7	5.18	44.78	45.98	45.37	1.2	14	10.82	3.1		①⑧红色②黄色	700未检出
				os	22.22	482	2.87	4.84	44.28	46.28	45.26	2	15	11.15	3.5		①④黄色
110	wang junqin	F	1954	od	23.62	477	3.46	4.45	46.83	48.96	47.87	2.13	82	11.13	3.1		全绿
111				os	23.54	472	3.37	4.48	46.64	49.19	47.88	2.55	80	11.08	3		①④黄色
112	chang aihua	F	1945	od	24.04	520	3.45	4.2	44.63	45.47	45.05	0.84	20	11.06	3.8		①②③④红色
113				os	23.64	527	3.27	4.43	44.08	44.66	44.36	0.58	6	11.13	4		①④黄色
114	shi huaiyi	F	1944	od	23.87	537	3.6	4.09	45.9	47.88	46.87	1.98	32	12.64	3.4	AL?	①④⑧黄色
117	li fuying	F	1953	os	23.24	533	3.31	3.86	42.84	43.4	43.12	0.56	100	11.44	4.4		①②④红色
118	liu sanhua	F	1942	od	27.63	558	2.63	5.47	42.85	44.48	43.65	1.63	116	11.42	4.1		①⑧黄色
119				os	27.78	560	2.97	4.96	42.59	43.53	43.06	0.94	80	11.53	3.3		①④黄色
120	li fengzhi	F	1951	od	22.75	496	2.74	4.46	43.34	43.95	43.64	0.61	93	11	4.6		①②黄色
121				os	22.9	495	3.03	3.97	42.9	43.97	43.43	1.07	93	11.09	5.4		①②④黄色
122	xun gaofeng	M	1976	os	26.88	471	3.76	3.82	37.48	38.67	38.07	1.19	103	11.97	3.8		①④黄色
124	e fengxiam	F	1962	od	22.77	528	3.08	4.28	44.76	45.19	44.97	0.43	66	11.17	4.1		①④黄色
▲126	li ansun	M	1959	od	无波形	612	2.87	5.38	43.52	44.41	43.96	0.89	60	11.66	3.4			700未检出
127	zhu yulan	F	1946	od	23.03	505	2.97	4.62	44.42	47.24	45.78	2.82	179	10.66	3.1	ACD?LT?	①②④黄色
128				os	22.98	503	2.91	4.67	44.32	47.46	45.84	3.14	21	10.42	2.8		①②④红色
129	zhang xiumei	F	1937	od	无波形	532	2.78	4.7	46.55	49.22	47.85	2.67	13	10.48	2.6	AL?ACD?LT?	①③⑧红色②④黄色	700检出
131	liu yufei	F	1994	od	26.55	491	3.72	3.48	41.86	43.32	42.58	1.46	85	11.57	4.3		全绿
132				os	26.54	549	3.69	3.84	43.48	44.49	43.98	1.01	68	11.42	3.6	ACD?LT?	全绿
133	zhang caixiang	F	1946	od	22.3	569	2.6	5.13	44.58	45.25	44.91	0.67	147	11.46	3.7		全绿
134				os	22.03	556	2.5	5.16	44.88	45.79	45.33	0.91	36	11.46	3.5	LT?	全绿
135	zhang naijin	M	1930	od	23.2	552	2.88	4.53	44.11	46.45	45.25	2.34	2	11.13	3.4		全绿
136				os	23.52	551	2.88	4.52	44.46	45.75	45.1	1.29	17	11.17	3.3		全绿
137	wu yuexian	F	1950	od	22.63	564	3.35	4.04	28.32	49.72	36.08	21.4	92	11.71	3.4		①②③红色④黄色
138				os	22.68	545	3.41	3.8	42.64	42.91	42.78	0.27	61	11.55	3.3		①④黄色
140	ni aiqing	F	1944	os	23.55	529	2.87	4.99	43.63	43.83	43.73	0.2	19	11.37	3.4		①②④黄色
141	zhang xiaoyun	F	1966	od	23.04	563	3.12	4.15	44.17	44.93	44.55	0.76	9	11.17	3.4		全绿
142				os	22.82	574	3.03	4.23	44.64	44.99	44.81	0.35	159	10.93	3.3		全绿
143	he xiaoming	M	1973	od	28.71	505	3.65	4.34	44.81	46.03	45.41	1.22	122	11.57	4.3		全绿
144				os	30.52	507	3.52	4.47	43.59	46.29	44.9	2.7	87	11.53	4.5		①②黄色
145	liu yingchun	F	1971	od	22.59	527	3.04	4.22	43.84	45.04	44.43	1.2	83	11.59	2.8		①②④黄色
147	ning yu	M	1949	od	24.81	564	3.8	4.35	42.55	43.56	43.05	1.01	12	12.04	4.2		①②④红色
150	ren fanglan	F	1963	os	30.9	538	3.06	4.94	40.63	41.72	41.17	1.09	113	11.8	4.5
153	jin xiaojuan	F	1937	od	22.91	505	2.92	5.01	43.85	44.7	44.27	0.85	15	11.13	4.6		①②黄色
155	wang hongwei	M	1970	os	22.87	546	2.66	5.24	40.48	42.82	41.62	2.34	66	12.28	5		①④红色②黄色
156	wu guiping	F	1961	od	22.28	507	2.92	4.23	45.76	47.1	46.42	1.34	66	10.97	3.6		①②④黄色
157				os	22.24	509	2.91	4.32	46.03	47.62	46.81	1.59	104	10.89	4		①②黄色
158	gao xiangnu	F	1961	od	23.23	512	3.25	4.73	43.9	44.32	44.11	0.42	175	11.24	3.5		全绿
159				os	23.28	513	3.37	4.53	44.01	44.45	44.23	0.44	14	11.33	4.1		①②黄色
160	zhang yongfa	M	1953	od	22.37	534	2.78	5.13	44.69	45.64	45.16	0.95	174	11.51	2.9		①⑧红色
162	xue jinsuo	M	1950	od	23.74	524	3.26	4.6	41.78	43.14	42.45	1.36	16	11.42	3.2		①②黄色
164	dong baoqing	M	1952	od	23.64	559	2.7	5.05	43.37	43.87	43.62	0.5	83	11.31	3.6		全绿
165				os	23.47	556	2.57	5.05	43.13	43.52	43.32	0.39	111	11.2	3.4		①②黄色
167	liu liping	F	1960	od	22.2	528	3.07	4.71	45.27	45.88	45.57	0.61	63	11.4	3.5		全绿
168				os	22.13	524	3.09	4.7	45.5	45.64	45.57	0.14	26	11.35	3		全绿
169	guan wanying	M	1967	od	22.73	533	3.23	4.28	43.52	44.22	43.87	0.7	129	11.69	4.1		全绿
170				os	22.83	535	3.19	4.27	43.56	44.15	43.85	0.59	105	11.75	3.4		全绿
172	wu longzhi	M	1975	od	26.17	544	3.78	3.54	41.76	43.7	42.71	1.94	82	11.86	2.8		①④黄色
173				os	26.09	546	3.86	3.37	41.98	43.42	42.69	1.44	91	11.97	2.7		①⑧红色④黄色
175	ke saiying	F	1940	os	22.11	516	2.34	5.02	43.66	43.87	43.77	0.21	161	11.17	4.9		①④黄色
177	chen tingfang	M	1943	os	23.35	545	2.72	4.44	45.02	45.79	45.4	0.77	46	11.35	3.3		①②④黄色
179	zhu qiulian	F	1945	os	22.62	591	2.44	5.03	43.72	44.62	44.17	0.9	8	10.51	2.8		①④黄色
180	zhao qiaoying	F	1949	od	23.76	478	3.03	4.22	44.14	44.66	44.4	0.52	5	11.22	2.6		①②④⑧黄色
182	zhao cunyu	M	1935	os	23.75	531	2.57	5.39	42.32	43.3	42.8	0.98	169	12.1	3.3		①③红色②④⑧黄色
183	xu gulan	F	1942	od	21.87	493	2.89	4.96	46.79	47.41	47.1	0.62	77	11.13	3.7		①④黄色
184				os	21.88	485	2.82	4.99	45.84	46.57	46.2	0.73	26	11.04	3.3		①④黄色
186	liu wuling	M	1951	os	23.5	544	3.68	4.24	44.27	44.77	44.52	0.5	101	11.73	8.8		全绿
187	jiang lin	M	1971	od	27.49	556	3.18	4.96	43.1	43.99	43.54	0.89	83	11.44	3.9		全绿
188				os	27.96	553	3.21	4.88	42.78	43.19	42.98	0.41	92	11.71	3.7		①⑧黄色
190				os	28.79	587	4.54		47.52	49.29	48.39	1.77	75	10.51	6.8	LT?
191	han guiling	M	1954	od	23.05	562	3.12	4.88	44.24	44.91	44.57	0.67	176	10.97	3.4		①③红色②④黄色
192				os	22.85	552	2.85	5.2	43.44	45.01	44.21	1.57	178	10.77	3.5		全绿
▲193	wang meihua	F	1946	os	无波形	564	2.12	5.79	47.89	48.35	48.12	0.46	67	10.75	7.1			700检出
194	lv dehua	F	1957	od	24.06	498	3.59	3.78	43.24	44.02	43.62	0.78	92	11.2	5.3		全绿
196	guo yuncui	F	1970	od	30.52	512	3.65	4.27	44.67	46.03	45.34	1.36	96	11.4	3.6		①④黄色
197				os	30.34	516	2.82	5.01	44.86	46.58	45.71	1.72	92	11.44	3.5		①②⑧黄色
198	su shiwei	M	1993	od	23.44	539	3.94	3.97	44.87	46.2	45.53	1.33	85	11.6	7.5		①⑧黄色
199				os	23.63	532	3.87	3.91	45.04	46.11	45.57	1.07	82	11.51	3.5		全绿
200	xing yanjun	F	1952	os	27.31	577	2.98	4.77	45.58	46.05	45.81	0.47	126	10.33	2.2		全绿
▲201	shi yinfeng	F	1962	od	22.87	575	3.08	4.11	43.48	45.49	44.46	2.01	80	11.24	2.4		全绿
203	he jun'e	F	1957	os	23.14	495	3.05	4.53	44.1	44.38	44.24	0.28	21	11.02	2.9		全绿
204	zhu yuqin	F	1963	od	22.77	529	3.58	3.88	44.64	44.95	44.79	0.31	68	10.75	7.1		①②④黄色
205				os	22.79	527	3.43	4.03	44.42	44.97	44.69	0.55	72	10.69	3		①④黄色
206	zhang yuqi	M	2011	od	23.21	618	3.61	3.51	42.58	43.98	43.27	1.4	85	11.73	5.4		①②④黄色
207				os	22.87	617	3.49	3.56	42.82	44.22	43.51	1.4	90	11.66	4.4		全绿
208	wang ziyi	F	2011	od	23.43	525	3.6	3.51	42.29	43.59	42.94	1.3	84	11.91	5		①⑧黄色
209				os	22.02	518	3.46	3.62	41.22	43.92	42.53	2.7	94	11.91	4.5		全绿
210	bai jian	M	1984	od	19.83	601	3.66	4.26	46.82	48.13	47.47	1.31	108	11.39	4.2		①②④红色⑧黄色
212	liu furong	F	1943	os	23.16	538	3.29	4.28	43.16	44.27	43.71	1.11	90	11.37	7.7		①②黄色
213	shao xainmei	F	1947	od	23.6	518	3.74	3.56	43.57	44.28	43.92	0.71	176	11.95	3.3		①②③红色
214				os	23	536	3.52	3.8	45.74	45.98	45.86	0.24	23	12.2	3.4		全绿
216	li zhuanxian	F	1950	os	21.26	585	2.77	4.21	46.88	47.62	47.25	0.74	141	10.62	4.3		①④黄色
219	xu qi	F	1999	od	27.94	590	2.72	4.34	42.29	44.43	43.33	2.14	66	11.24	4.7		①④⑧黄色
220				os	28.06	571	3.69	3.39	42.72	44.73	43.7	2.01	87	11.22	4		①④黄色
223	liu guihu	M	1931	od	23.5	493	3.3	4.21	42.18	45.22	43.65	3.04	174	11.24	3		①④黄色
226	wang junwu	M	1963	os	23.34	546	3.12	4.25	42.95	43.72	43.33	0.77	72	11.42	3.1		①②④黄色
227	li xin	M	1985	od	25.59	563	3.97	3.43	42.43	44.25	43.32	1.82	84	11.71	5.7		全绿
228				os	25.64	561	4	3.41	42.37	44.44	43.38	2.07	91	11.77	6.3		全绿
230	liu lihong	F	1965	od	23.68	537	3.26	4.47	44.6	44.99	44.79	0.39	119	11.04	8.8	ACD?LT?	①②黄色
231	liu jin	M	1946	od	23.25	529	2.84	4.8	42.83	43.15	42.99	0.32	24	11.6	3.9		全绿
232				os	23.28	526	2.81	4.66	41.93	42.94	42.43	1.01	170	11.11	3.6		全绿
233	ji jiachuan	M	1970	os	22.59	545	3.01	4.33	44.31	44.9	44.61	0.59	76	11.37	4.3		全绿
234	kang suyun	F	1957	od	22.48	518	1.98	4.39	43.77	45.37	44.55	1.6	86	11.59	4.6		全绿
235				os	22.36	528	1.52	4.91	43.75	45.55	44.63	1.8	88	11.57	5	ACD?LT?	①②黄色
236	lin hu	M	1963	od	25.52	563	3.64	4.4	42.18	42.5	42.34	0.32	81	12.3	2.5		①②④黄色
237				os	25.73	568	3.8	4.4	41.87	42.97	42.41	1.1	96	12.51	7.9		①②黄色
238	bi luhui	F	1998	od	29.85	543	2.44	4.6	40.78	42.19	41.47	1.41	60	10.75	3.7		①②④黄色
239				os	29.01	531	3.47	3.71	41.4	42.98	42.18	1.58	84	10.35	7.4		全绿
240	hao lingping	F	1995	od	26.51	489	4.11	3.84	41.73	43.14	42.42	1.41	28	11.79	4.8		全绿
241				os	26.38	500	4.22	3.85	42.66	43.16	42.91	0.5	12	11.86	9.2	LT?	①④黄色
242	ma dexu	M	1998	od	26.31	470	3.58	3.83	41.08	41.55	41.31	0.47	35	11.77	8.9	LT?	①④黄色
243				os	26.09	469	2.88	4.45	40.86	41.78	41.31	0.92	26	11.82	4.4		①②黄色
244	li jianjun	M	1974	od	28.96	468	3.95	3.6	36.19	37.3	36.74	1.11	8	12.33	5.3		①②④黄色
245				os	29.28	466	3.79	3.95	36.18	37.25	36.71	1.07	7	12.15	4.3		全绿
246	li lijin	F	1965	od	24.68	589	3.26	4.4	44.82	45.33	45.07	0.51	130	10.93	4.6		全绿
247				os	24.38	589	3.26	4.45	44.63	45.18	44.91	0.55	115	11	4.6		全绿
248	yan kaiqin	M	1953	od	24.26	549	3.85	4.16	46.18	46.58	46.38	0.4	80	11.55	6.2		①②黄色
249				os	24.25	544	3.79	4.12	44.94	46.31	45.62	1.37	85	11.51	3.5		①②④黄色
251	wang gaidi	F	1950	od	22.78	571	3.21	4.55	46.23	47.15	46.68	0.92	100	11.11	6.6		全绿
▲253	wei jianzhong	M	1956	od	23.38	691	4.77		42.86	43.78	43.32	0.92	84	11.73	4.1	LT?	①④黄色
254				os	23.44	620	2.72	5.02	43.15	43.28	43.21	0.13	44	11.71	3.2		①④黄色
▲255	hou zhenying	F	1952	od	22.41	550	2.72	5.09	44.62	45.46	45.04	0.84	31	11.35	2.7		①②黄色
256				os	22.22	572	4.77		44.72	45.14	44.93	0.42	15	10.95	2.1	LT?	①②红色④黄色
257	shen meihua	F	1963	od	22	507	2.58	5.12	43.16	45.54	44.32	2.38	62	10.89	3.4		①②④黄色
258				os	22.03	508	2.58	5.07	44.73	45.51	45.11	0.78	86	10.86	3.4		全绿
▲259	kang lianlian	F	1973	od	22.86	611			37.37	39.26	38.29	1.89	138	11.95	10.6	ACD?LT?	①③红色②④黄色
260				os	22.99	599			37.79	38.65	38.21	0.86	85	12	10.7	ACD?LT?	①②黄色
262	yang jingyu	F	1993	os	25.08	570	4.21	3.55	45.68	46.4	46.04	0.72	77	10.88	8.4		全绿
263	qu linmei	F	1952	od	23.12	537	2.87	4.82	45.4	45.86	45.63	0.46	154	11.24	3.4		全绿
264				os	23.21	588	4.11	2.13	43.97	44.7	44.34	0.73	167	11.42	2.7		①②④黄色
265	wamg lanli	M	1925	os		526	2.9	5.21	44.06	45.86	44.94	1.8	168	11.48	6.8	AL?	①②④⑧黄色
267	he haixiang	F	1968	os	22.7	526	3.54		44.64	45.74	45.19	1.1	106	10.49	7.3	LT?	①④黄色
268	lei xiuhua	F	1950	od	22.19	498	3.1	4.33	46.71	48.35	47.52	1.64	75	11.26	3.7		①②黄色
269				os	22.45	496	3.11	4.48	46.26	48.94	47.56	2.68	105	11.15	4.2	ACD?LT?	①②黄色
270	li minyou	M	1968	od	33.16	523	3.35	4.71	36.07	37.18	36.62	1.11	146	11.71	4.1		①⑧红色
271				os	31.18	514	4.14	4.23	37.27	37.84	37.55	0.57	56	11.62	5.3		①④⑧黄色
▲274	yang guofang	F	1945	od	22.37	529	3.28	4.11	44.8	45.22	45.01	0.42	12	11.15	3.1		①②黄色
276	wen yuchan	F	1955	od	22.93	567	2.66	4.82	43.61	44.33	43.97	0.72	2	11.37	3.4		全绿
277				os	22.99	571	2.68	4.82	43.65	44.71	44.17	1.06	6	11.29	3.3		①②红色④黄色
278	chen jiqing	M	1940	od	23.12	560	3.13	4.87	44.59	46.52	45.53	1.93	176	11	7.3		①②④黄色
279				os	22.89	568	3	4.88	45.35	46.41	45.87	1.06	37	10.86	3.2		①④黄色
280	zhang wenxiong	M	1933	od	23.4	561	3.32	4.89	44.78	46.49	45.62	1.71	5	11.33	7		①④黄色
281				os	23.35	556	3.28	4.86	45.19	45.49	45.34	0.3	29	11.02	3.2		①②黄色
282	xu bingxian	F	1939	od	21.98	496	2.81	4.82	47.39	49.75	48.54	2.36	75	10.95	3.2		全绿
283				os	21.23	503	2.65	4.91	47.62	49.72	48.65	2.1	107	10.89	3.3		全绿
▲284	duan xiumei	F	1951	od	21.84	562	3.24	4.18	48.45	49.02	48.73	0.57	176	10.73	4		①②红色④黄色
287	li cheng	M	1972	os	24.13	581	3.53	4.24	43.77	46.52	45.1	2.75	83	10.95	7.5		全绿
288	du zehua	M	1932	od	23.37	553	1.99	5.29	39.95	41.81	40.86	1.86	180	11.35	2.6		①②④黄色
289				os	23.25	582	4.11	4.09	40.61	42.48	41.53	1.87	18	11.33	3.2		①④黄色
290	li jianping	M	1957	od	23.82	589	3.36	4.17	43.57	46.32	44.9	2.75	105	11.31	3.7		全绿
291				os	23.77	580	3.33	4.28	43.38	45.9	44.61	2.52	72	11.78	7.6	ACD?LT?	①②黄色
292	duan jianyu	M	1972	os	25.42	519	3.71	4.16	42.28	43.69	42.97	1.41	97	11.73	5.3		全绿
293	zhou yuehu	M	1973	os	无波形	425	3.82	4.03	42.43	44.05	43.22	1.62	54	11.08	3.8	AL?
294	shi jinlong	M	1979	od	24.42	474	3.46	4.63	42.84	48.15	45.34	5.31	92	12.28	4.5		①④黄色
295	guo dongdong	M	1988	od	无波形	616	3.72		38.66	40	39.32	1.34	74	12.53	2	AL?LT?	①⑧红色
296				os	27.7	602	4.74	3.95	38.62	39.62	39.11	1	86	12.33	2.1		全绿
297	nie chunlian	F	1943	os	23.89	554	3.39	4.8	44.63	45.77	45.2	1.14	8	11.02	3.6		①②红色
298	li xuewen	M	1942	od	24.19	530	3.65	3.93	42.3	44.05	43.15	1.75	8	11.4	4		①②⑧黄色
300	yin liping	F	1968	od	22.12	532	3.14	4.16	44.27	45.87	45.05	1.6	89	11.53	3.9		①②黄色
301				os	22.22	531	2.81	4.79	44.47	45.89	45.17	1.42	86	11.42	4.1		全绿
302	wu jinqi	F	2004	od	23.95	528	3.94	3.67	43.36	44.57	43.95	1.21	71	12.04	5.3		全绿
303				os		523	3.29	4.77	42.41	44.93	43.63	2.52	90	12.04	5.5	AL?	①⑧红色④黄色
304	sun xianming	M	1964	os	24.43	586	3.62	3.78	43.16	43.79	43.47	0.63	11	11.42	3.6		①④黄色
305	li meizhen	F	1961	os	28.2	528	3.79	3.55	45.57	46.66	46.11	1.09	87	11.93	7.4	AL?	①⑧红色②④黄色
306	zhang leping	M	2001	od	25.69	601	3.39	3.99	41.83	43.59	42.69	1.76	100	11.44	8.3	ACD?LT?	①②⑧黄色
307				os	28.09	588	3.49	3.85	41.4	44.89	43.07	3.49	87	11.55	8.6		①⑧黄色
308	zhang aiping	F	1954	od	25.28	515	5.16	2.23	43.93	44.96	44.44	1.03	136	11.64	3.6		①④黄色
309				os	24.18	524	3.56	4.47	44.34	44.92	44.63	0.58	68	11.75	8.6		全绿
310	guo cuifen	F	1950	od	22.74	463	2.66	4.34	37.7	48.87	42.57	11.17	83			WTW?PD?	①②③⑤红色④黄色
311				os	22.82	449	2.66	4.22	44.42	45.21	44.81	0.79	95	11.46	3.2		全绿
312	wang xiping	M	1975	od	23.55	537	3.46	4.3	43.29	43.33	43.31	0.04	172	11.88	3.7		①④黄色
313				os	23.47	534	3.39	4.34	43.45	44	43.72	0.55	98	11.91	3.9		①②黄色
315	wang kaiming	M	2000	od	23.88	493	3.63	3.44	40.8	41.9	41.35	1.1	96	11.55	5		全绿
316				os	23.71	483	3.53	3.49	40.77	42.01	41.38	1.24	70	11.64	4.6		全绿
317	gao yixiang	M	2003	od	26.08	452	3.95	3.23	38.02	39.32	38.66	1.3	85	12.26	6		①②④红色⑧黄色
318	zhang chuangxin	M	2001	os	23.56	500	3.6	3.76	42.02	43.07	42.54	1.05	89	11.93	8		①②④红色⑧黄色
319	wang chongyang	M	1997	od	23.52	489	3.66	3.37	46.34	48.14	47.22	1.8	76	11.24	7.3		①②红色
320				os	23.36	487	3.72	3.36	46.24	47.72	46.97	1.48	85	11.33	7.4		①②④黄色
321	guo yan	M	1999	od	27.13	576	3.94	3.2	41.62	42.4	42.01	0.78	83	12.24	6.5		①⑧黄色
322				os	27.61	569	3.98	3.19	41.26	42.99	42.11	1.73	88	12.24	6.8		全绿
323	mazhixin	M	1999	od	26.6	598	3.89	3.57	41.72	43.07	42.38	1.35	90	11.77	8.4		①④⑧黄色
324				os	26.62	587	3.91	3.59	41.62	43.76	42.66	2.14	92	11.8	8.4		全绿
325	liu linping	F	1970	od	22.56	492	3.01	4.63	44.23	44.41	44.32	0.18	53	11.59	8		①②黄色
326				os	22.45	490	2.96	4.67	43.96	44.48	44.22	0.52	87	11.6	8.2		①②黄色
327
328
329
330
331
332
333
334
335
336
337
338
339
340
341
342
343
344
345
346
347
348
349
350
351
352
353
354
355
356
357
358
359
360
361
362
363
364
365
366
367
368
369
370
371
372
373
374
375
376
377
378
379
380
381
382
383
384
385
386
387
388
389
390
391
392
393
394
395
396
397
398
399
400
401
402
403
404
405
406
407
408
409
410
411
412
413
414
415
416
417
418
419
420
421
422
423
424
425
426
427
428
429

## Sheet: 700andANTERION
		ANTERION											IOLMaster700
NUMBER	eye	AL	CCT	ACD	LT	K1	K2	Km	Astigm	Axis	WTW	IOLP	AL	CCT	ACD	LT	K1	K2	Km	Astigm	Axis	WTW	IOLP
1	od	22.82	478	2.61	4.12	41.49	42.29	41.88	0.8	58	11.22	25	22.83	481	2.53	4.11	41.82	42.73	42.27	0.91	57	11.4	24.5
2	os	22.72	473	2.41	4.34	41.11	41.97	41.53	0.86	97	11.24	26	22.71	478	2.33	4.31	41.37	42.14	41.75	0.77	120	11.5	25.5
3	od	23.47	521	2.72	4.95	43.1	44	43.55	0.9	7	12.59	21.5	23.48	524	2.73	4.85	43.55	44.32	43.93	0.77	176	11.4	21
4	os	23.66	522	2.74	4.95	42.87	43.26	43.07	0.39	12	10.46	21	23.65	526	2.75	4.87	43.11	43.86	43.48	0.74	175	11	21
5	od	23.41	551	2.96	4.76	42.6	44.04	43.31	1.44	146	12.26	22	23.36	544	2.92	4.72	42.65	44.99	43.79	2.34	164	11.6	21.5
6	os	23.57	551	3.22	4.61	41.51	44.09	42.76	2.58	26	10.33	22	23.42	543	3.19	4.54	41.51	44.54	42.97	3.04	9	11.5	22.5
7	od	28.88	576	3.92	4.11	44.27	46.48	45.35	2.21	114	11.35	4	28.9	584	3.89	4.07	44.57	46.84	45.68	2.27	115	11.6	3
8	os	29.1	578	3.98	3.93	44.37	46.13	45.23	1.76	65	11.15	3.5	29.25	583	3.94	3.89	44.63	46.36	45.48	1.73	76	11.5	2.5
9	od	22.83	544	3.23	4.31	44.28	44.99	44.63	0.71	4	11.11	22.5	22.87	552	3.14	4.29	44.26	45.31	44.78	1.05	177	11.3	22
10	os	22.62	551	3.07	4.53	44.47	45.04	44.75	0.57	36	11.04	23	22.62	558	2.99	4.48	44.88	45.25	45.07	0.37	6	11.2	22.5
11	od	22.73	519	2.91	4.35	45.58	46.08	45.83	0.5	72	11.4	21.5	22.74	526	2.82	4.31	45.62	46.53	46.07	0.91	69	11.7	21
12	os	23.02	523	2.96	4.22	44.75	45.99	45.36	1.24	47	11.17	20.5	23.01	521	2.89	4.19	44.99	45.79	45.39	0.8	30	11.4	20.5
13	os	23.48	503	3.51	4.52	43.64	43.7	43.67	0.06	166	11.53	21.5	23.46	499	3.49	4.46	43.66	44.27	43.96	0.61	19	11.9	21.5
14	os	23.48	479	3.16	4.34	41.98	42.66	42.32	0.68	7	11.64	23	23.52	488	3.1	4.3	42.44	42.79	42.62	0.35	32	11.8	22.5
15	os	23.29	486	3.45	3.89	43.68	44.53	44.1	0.85	147	11.51	21.5	23.27	499	3.38	3.81	43.98	44.92	44.45	0.93	154	11.5	21
16	od	28.99	507	3.97	4.56	42.87	43.74	43.3	0.87	98	12.13	6	28.97	512	3.9	4.53	42.81	43.97	43.39	1.16	92	12.4	6
17	os	28.72	507	3.94	4.65	42.71	43.83	43.26	1.12	82	12.31	6.5	28.71	509	3.9	4.58	43.02	44.08	43.55	1.06	88	12.5	6
18	od	22.74	452	2.61	4.34	45.39	46.03	45.71	0.64	24	11.4	21	22.73	459	2.51	4.29	45.81	46.5	46.15	0.68	26	11.6	20.5
19	os	22.97	452	2.72	4.25	45.26	45.52	45.39	0.26	88	10.97	20.5	22.95	457	2.59	4.23	45.6	45.82	45.71	0.22	90	11.7	20.5
20	od	22.16	535	2.89	5.13	45	45.91	45.45	0.91	104	11.37	24	22.15	546	2.79	5.09	45.42	46.38	45.89	0.96	108	11.4	23.5
21	os	22	518	3.13	4.63	44.66	45.51	45.08	0.85	70	11.53	25	22.02	535	3.07	4.56	44.97	45.77	45.37	0.8	70	11.6	24.5
22	od	22.57	536	2.47	4.68	44.3	44.78	44.54	0.48	117	11.11	23	22.61	542	2.4	4.56	44.58	45.66	45.11	1.08	65	11.5	22.5
23	os	22.45	533	2.64	4.33	44.34	44.7	44.52	0.36	64	10.66	24	22.45	546	2.58	4.27	44.72	44.93	44.82	0.21	151	11.1	23
24	od	21.92	557	3.04	4.05	45.87	47.07	46.46	1.2	93	10.66	23.5	21.91	560	2.98	3.99	46.8	47.11	46.96	0.31	134	10.8	23
25	od	22.1	557	2.51	5.49	45.18	46.58	45.87	1.4	20	10.71	24	22.13	565	2.43	5.44	44.95	46.1	45.52	1.15	21	10.7	24
26	os	22.07	552	2.55	5.43	45.6	46.68	46.14	1.08	16	10.95	23.5	22.12	565	2.49	5.39	45.31	46.42	45.86	1.1	10	11.1	23.5
27	os	22.74	567	3.37	4.43	43.43	44.22	43.82	0.79	2	11.73	24	22.76	562	3.27	4.39	43.13	44.43	43.77	1.29	1	11.7	24
28	od	21.49	575	2.44	5.01	44.11	44.22	44.16	0.11	127	11.26	28.5	21.46	581	2.37	4.96	44.45	45.05	44.74	0.6	108	11.6	27.5
29	os	21.55	575	2.31	5.25	44.45	44.99	44.72	0.54	74	11.4	27	21.54	575	2.26	5.18	44.35	44.91	44.63	0.56	75	11.7	27
30	os	23.58	536	3.56	4.07	44.57	45.02	44.79	0.45	144	11.24	19.5	23.56	542	3.47	4.03	44.83	45.7	45.26	0.87	165	11.5	19
31	od	23.98	448	3.67	3.93	43.87	44.14	44	0.27	5	12.53	19.5	24.07	458	3.61	3.84	44.18	44.59	44.39	0.4	171	12.6	18.5
32	os	24.52	451	3.77	3.88	43.59	43.91	43.75	0.32	71	12.53	18	24.65	461	3.72	3.8	44.04	44.18	44.11	0.15	138	12.7	17
33	od	23.69	501	3.47	4.56	40.46	44.41	42.34	3.95	98	11.75	22.5	23.7	505	3.38	4.54	40.75	44.62	42.6	3.87	99	11.9	22
34	os	23.43	502	3.43	4.58	40.08	43.75	41.83	3.67	83	11.71	23.5	23.43	507	3.36	4.52	40.65	45.12	42.77	4.46	81	11.9	22.5
35	od	29.31	492	3.49	4.74	43.71	44.21	43.96	0.5	6	11.55	5	29.26	495	3.39	4.71	43.75	44.33	44.04	0.58	173	12	5
36	os	28.55	492	3.49	4.67	44.36	44.65	44.5	0.29	38	11.51	6	28.63	496	3.41	4.63	44.11	44.59	44.35	0.48	26	11.7	6
37	od	23.74	500	3.37	5.15	44.31	44.68	44.49	0.37	144	11.88	20	23.74	504	3.15	5.1	44.35	44.75	44.55	0.39	179	11.9	19.5
38	os	23.49	510	3.24	5.02	44.17	44.88	44.52	0.71	70	11.84	20.5	23.47	515	3.07	5.14	44.13	45.1	44.61	0.98	78	11.9	20.5
39	od	21.94	476	2.87	5.14	47.2	47.86	47.53	0.66	7	10.93	22.5	21.93	470	2.71	5.08	47.19	47.85	47.52	0.66	1	11.1	22.5
40	os	21.91	476	2.9	5.05	47.4	48.25	47.82	0.85	28	10.91	22	21.9	478	2.75	5.01	47.68	48.73	48.2	1.05	22	11.3	21.5
41	os	23.4	531	3.18	4.39	45.38	45.74	45.56	0.36	41	10.75	19	23.4	521	3.11	4.34	45.7	46.08	45.89	0.37	68	11.1	19
42	od	24.27	517	3.38	3.89	43.38	45.02	44.19	1.64	77	11.37	18	24.3	524	3.34	3.85	43.56	45.4	44.46	1.84	78	11.5	17.5
43	os	24.25	509	3.4	3.89	42.97	44.79	43.86	1.82	91	11.33	18.5	24.25	518	3.35	3.86	43.45	45.15	44.29	1.7	91	11.7	18
44	od	22.67	555	3.55	4.12	45.52	46.1	45.81	0.58	76	10.97	22	22.68	555	3.5	4.07	45.69	46.17	45.93	0.48	94	11.3	21.5
45	os	22.22	482	2.87	4.84	44.28	46.28	45.26	2	15	11.15	24	22.23	496	2.8	4.77	43.79	46.15	44.94	2.37	4	11.1	24.5
46	od	23.62	477	3.46	4.45	46.83	48.96	47.87	2.13	82	11.13	15.5	23.65	485	3.36	4.41	47.05	49.49	48.24	2.43	86	11.2	15
47	os	23.54	472	3.37	4.48	46.64	49.19	47.88	2.55	80	11.08	16	23.54	483	3.29	4.42	47.13	49.45	48.27	2.32	84	11.2	15
48	od	24.04	520	3.45	4.2	44.63	45.47	45.05	0.84	20	11.06	17.5	24.09	528	3.41	4.15	44.88	45.93	45.4	1.05	14	11.2	17
49	os	23.64	527	3.27	4.43	44.08	44.66	44.36	0.58	6	11.13	20	23.66	534	3.27	4.39	44.15	45.15	44.65	1	169	11	19.5
50	od	23.87	537	3.6	4.09	45.9	47.88	46.87	1.98	32	12.64	16	23.89	541	3.53	4.02	46.5	48.88	47.66	2.38	47	11.2	14.5
51	os	23.24	533	3.31	3.86	42.84	43.4	43.12	0.56	100	11.44	22.5	23.24	541	3.29	3.81	43.34	43.79	43.56	0.45	64	11.6	22
52	od	27.63	558	2.63	5.47	42.85	44.48	43.65	1.63	116	11.42	8.5	27.65	546	2.53	5.43	42.94	44.65	43.78	1.71	116	11.8	8.5
53	os	27.78	560	2.97	4.96	42.59	43.53	43.06	0.94	80	11.53	9	27.81	572	2.91	4.9	42.77	43.81	43.28	1.04	91	11.7	9
54	od	22.77	528	3.08	4.28	44.76	45.19	44.97	0.43	66	11.17	22	22.79	544	3.03	4.23	44.9	45.35	45.12	0.44	72	11.4	22
55	od	23.03	505	2.97	4.62	44.42	47.24	45.78	2.82	179	10.66	20	23.04	503	2.92	4.55	44.5	47.43	45.92	2.92	180	11.2	20
56	os	22.98	503	2.91	4.67	44.32	47.46	45.84	3.14	21	10.42	20	22.99	506	2.85	4.62	44.74	47.42	46.04	2.68	21	10.9	20
57	od	22.3	569	2.6	5.13	44.58	45.25	44.91	0.67	147	11.46	24	22.29	573	2.51	5.07	45.16	45.56	45.36	0.4	146	11.6	23.5
58	os	22.03	556	2.5	5.16	44.88	45.79	45.33	0.91	36	11.46	24.5	22.01	568	2.44	5.07	45.62	46.4	46.01	0.78	22	11.7	23.5
59	od	23.2	552	2.88	4.53	44.11	46.45	45.25	2.34	2	11.13	20	23.25	557	2.8	4.5	44.1	46.27	45.16	2.17	179	11.4	20
60	os	23.52	551	2.88	4.52	44.46	45.75	45.1	1.29	17	11.17	19.5	23.59	552	2.84	4.49	44.15	45.66	44.89	1.51	14	11.4	19.5
61	os	22.68	545	3.41	3.8	42.64	42.91	42.78	0.27	61	11.55	25	22.69	555	3.32	3.79	42.7	43.07	42.88	0.37	8	11.8	25
62	os	23.55	529	2.87	4.99	43.63	43.83	43.73	0.2	19	11.37	21	23.57	536	2.82	4.93	43.8	44.19	43.99	0.39	113	11.7	20.5
63	od	28.71	505	3.65	4.34	44.81	46.03	45.41	1.22	122	11.57	4	28.7	514	3.56	4.31	45.49	46.26	45.87	0.77	121	11.9	3.5
64	os	30.52	507	3.52	4.47	43.59	46.29	44.9	2.7	87	11.53	0.5	30.4	516	3.46	4.42	43.92	46.19	45.03	2.27	91	12.2	0.5
65	od	22.59	527	3.04	4.22	43.84	45.04	44.43	1.2	83	11.59	23.5	22.59	540	2.97	4.16	43.9	45.03	44.46	1.12	86	11.6	23.5
66	od	24.81	564	3.8	4.35	42.55	43.56	43.05	1.01	12	12.04	18	24.83	577	3.77	4.25	42.68	43.44	43.05	0.76	11	12	18
67	os	30.9	538	3.06	4.94	40.63	41.72	41.17	1.09	113	11.8	5	30.79	551	3.05	4.88	40.65	41.65	41.14	1	127	12.1	5.5
68	od	22.91	505	2.92	5.01	43.85	44.7	44.27	0.85	15	11.13	22.5	22.9	515	2.86	4.95	43.95	44.54	44.24	0.6	16	11.2	22.5
69	os	22.87	546	2.66	5.24	40.48	42.82	41.62	2.34	66	12.28	25.5	22.91	553	2.69	4.99	40.41	41.93	41.16	1.52	66	12.8	26
70	od	22.28	507	2.92	4.23	45.76	47.1	46.42	1.34	66	10.97	22	22.3	510	2.86	3.86	46.2	48.48	47.31	2.27	80	11.2	20.5
71	os	22.24	509	2.91	4.32	46.03	47.62	46.81	1.59	104	10.89	21.5	22.27	516	2.86	4.19	46.28	48.11	47.17	1.83	101	11.1	21
72	od	23.23	512	3.25	4.73	43.9	44.32	44.11	0.42	175	11.24	22	23.26	513	3.19	4.68	44.29	44.65	44.47	0.36	172	11.4	21
73	os	23.28	513	3.37	4.53	44.01	44.45	44.23	0.44	14	11.33	21.5	23.3	511	3.32	4.48	43.94	44.6	44.27	0.66	24	11.5	21.5
74	od	22.37	534	2.78	5.13	44.69	45.64	45.16	0.95	174	11.51	23.5	22.37	562	2.72	5.1	45.33	45.79	45.56	0.47	156	12.2	23
75	od	23.74	524	3.26	4.6	41.78	43.14	42.45	1.36	16	11.42	22	23.74	524	3.19	4.57	41.76	43.4	42.57	1.64	18	11.7	22
76	od	26.17	544	3.78	3.54	41.76	43.7	42.71	1.94	82	11.86	14	26.16	559	3.7	3.51	41.69	43.91	42.77	2.21	84	12	14
77	os	26.09	546	3.86	3.37	41.98	43.42	42.69	1.44	91	11.97	14.5	26.09	564	3.8	3.33	41.92	43.41	42.65	1.49	89	12.2	14.5
78	os	22.11	516	2.34	5.02	43.66	43.87	43.77	0.21	161	11.17	26	22.12	511	2.27	4.97	43.83	44.36	44.09	0.53	171	11.3	25.5
79	os	23.35	545	2.72	4.44	45.02	45.79	45.4	0.77	46	11.35	19.5	23.37	554	2.63	4.4	45.12	45.8	45.46	0.68	21	11.8	19.5
80	os	22.62	591	2.44	5.03	43.72	44.62	44.17	0.9	8	10.51	23.5	22.59	589	2.38	4.98	43.63	45.01	44.31	1.38	15	10.9	23
81	od	23.76	478	3.03	4.22	44.14	44.66	44.4	0.52	5	11.22	19.5	23.78	478	2.89	4.2	44.37	44.7	44.53	0.32	171	11.5	19
82	os	23.75	531	2.57	5.39	42.32	43.3	42.8	0.98	169	12.1	21.5	23.91	533	2.55	5.28	42.32	43.1	42.71	0.78	41	12.6	21
83	od	21.87	493	2.89	4.96	46.79	47.41	47.1	0.62	77	11.13	23	21.85	501	2.8	4.9	47.14	48.25	47.69	1.11	81	11.3	22.5
84	os	21.88	485	2.82	4.99	45.84	46.57	46.2	0.73	26	11.04	24.5	21.86	503	2.77	4.94	46.32	46.75	46.53	0.43	28	11.6	23.5
85	os	23.5	544	3.68	4.24	44.27	44.77	44.52	0.5	101	11.73	20.5	23.51	550	3.57	4.18	44.42	44.95	44.69	0.53	113	11.9	20
86	od	23.05	562	3.12	4.88	44.24	44.91	44.57	0.67	176	10.97	22	22.98	578	3.01	4.86	43.81	44.7	44.25	0.9	170	11.1	22.5
87	os	22.85	552	2.85	5.2	43.44	45.01	44.21	1.57	178	10.77	23	22.84	566	2.78	5.17	43.37	44.98	44.16	1.61	177	10.9	23
88	od	24.06	498	3.59	3.78	43.24	44.02	43.62	0.78	92	11.2	19.5	24.03	498	3.47	3.74	43.43	43.78	43.61	0.35	92	11.5	19.5
89	od	22.77	529	3.58	3.88	44.64	44.95	44.79	0.31	68	10.75	22.5	22.77	533	3.46	3.85	44.79	45.29	45.04	0.49	71	11	22
90	os	22.79	527	3.43	4.03	44.42	44.97	44.69	0.55	72	10.69	22.5	22.8	529	3.42	3.98	44.86	45.69	45.27	0.84	90	11	22
91	os	23.16	538	3.29	4.28	43.16	44.27	43.71	1.11	90	11.37	22.5	23.15	539	3.13	4.25	43.46	44.04	43.75	0.59	73	11.5	22.5
92	od	23.6	518	3.74	3.56	43.57	44.28	43.92	0.71	176	11.95	21	23.62	525	3.72	3.51	43.72	44.53	44.12	0.81	177	12.3	20.5
93	os	23	536	3.52	3.8	45.74	45.98	45.86	0.24	23	12.2	20.5	23.02	542	3.5	3.74	45.7	45.89	45.8	0.19	95	12.3	20.5
94	os	21.26	585	2.77	4.21	46.88	47.62	47.25	0.74	141	10.62	25.5	21.28	596	2.72	4.17	47.1	47.88	47.48	0.78	124	10.9	25
95	od	23.5	493	3.3	4.21	42.18	45.22	43.65	3.04	174	11.24	21	23.53	507	3.22	4.15	42.33	45.43	43.83	3.1	167	11.6	21
96	os	23.34	546	3.12	4.25	42.95	43.72	43.33	0.77	72	11.42	22	23.34	552	3.07	4.23	43.02	43.64	43.33	0.62	85	11.9	22
97	od	23.25	529	2.84	4.8	42.83	43.15	42.99	0.32	24	11.6	23	23.24	536	2.75	4.74	42.43	42.89	42.66	0.46	168	11.7	23
98	os	23.28	526	2.81	4.66	41.93	42.94	42.43	1.01	170	11.11	23	23.28	534	2.76	4.63	41.86	42.95	42.4	1.09	173	11.9	23.5
99	od	25.52	563	3.64	4.4	42.18	42.5	42.34	0.32	81	12.3	16.5	25.53	573	3.59	4.43	42.43	43	42.71	0.57	93	12.5	16
100	os	25.73	568	3.8	4.4	41.87	42.97	42.41	1.1	96	12.51	16	25.75	570	3.62	4.35	42.25	43.12	42.68	0.87	98	12.8	15.5
101	od	24.26	549	3.85	4.16	46.18	46.58	46.38	0.4	80	11.55	15.5	24.26	558	3.75	4.09	46.65	46.88	46.77	0.24	11	11.6	15
102	os	24.25	544	3.79	4.12	44.94	46.31	45.62	1.37	85	11.51	16.5	24.23	557	3.77	4.06	45.91	46.13	46.02	0.22	80	11.9	16
103	od	22.78	571	3.21	4.55	46.23	47.15	46.68	0.92	100	11.11	20.5	22.78	578	3.13	4.48	46.33	46.81	46.57	0.48	81	11.1	20.5
104	os	25.08	570	4.21	3.55	45.68	46.4	46.04	0.72	77	10.88	13	25.07	566	4.06	3.53	45.85	47.33	46.58	1.48	89	11.8	12
105	os	22.7	526	3.54	3.63	44.64	45.74	45.19	1.1	106	10.49	22	22.71	519	3.26	3.55	44.9	46.15	45.52	1.25	138	10.7	21.5
106	od	22.37	529	3.28	4.11	44.8	45.22	45.01	0.42	12	11.15	23.5	22.37	529	3.19	4.04	44.7	45.37	45.03	0.66	24	11.4	23.5
107	od	22.93	567	2.66	4.82	43.61	44.33	43.97	0.72	2	11.37	22.5	22.95	580	2.57	4.76	43.73	44.4	44.06	0.67	172	11.6	22.5
108	os	22.99	571	2.68	4.82	43.65	44.71	44.17	1.06	6	11.29	22	23	580	2.6	4.75	43.59	44.84	44.21	1.25	1	11.5	22
109	od	23.4	561	3.23	4.89	44.78	46.49	45.62	1.71	5	11.33	19.5	23.44	566	3.13	4.81	45.09	46.7	45.88	1.61	178	11.5	19
110	os	23.35	556	3.28	4.86	45.19	45.49	45.34	0.3	29	11.02	20	23.36	568	3.21	4.78	45.48	45.68	45.58	0.2	31	11.4	19.5
111	od	21.98	496	2.81	4.82	47.39	49.75	48.54	2.36	75	10.95	20.5	22.02	495	2.72	4.75	47.71	49.75	48.71	2.04	75	11.2	20
112	os	21.23	503	2.65	4.91	47.62	49.72	48.65	2.1	107	10.89	24	21.24	504	2.56	4.86	47.89	50.25	49.04	2.36	106	12.2	23
113	os	24.13	581	3.53	4.24	43.77	46.52	45.1	2.75	83	10.95	17.5	24.09	574	3.41	4.09	44.41	46.8	45.57	2.38	85	12.3	17
114	od	24.19	530	3.65	3.93	42.3	44.05	43.15	1.75	8	11.4	19.5	24.26	533	3.54	3.9	42.28	43.78	43.02	1.5	3	11.5	19.5
115	od	21.84	562	3.24	4.18	48.45	49.02	48.73	0.57	176	10.73	21	21.89	567	3.16	4.12	48.81	49.34	49.07	0.53	159	11.2	20
116	od	22.21	585	2.95	4.46	43.77	44.59	44.18	0.82	16	11.06	25.5	22.21	592	2.87	4.42	44.11	44.8	44.45	0.69	25	11.5	25
117	od	23.16	523	4.18	3.18	43.52	43.88	43.7	0.36	42	11.84	22.5	23.15	533	4.09	3.13	43.79	43.79	43.79	0	90	12.1	22.5
118	od	22.13	529	3.07	4.61	44.9	46.02	45.46	1.12	89	11.55	24	22.15	539	2.98	4.55	45.2	46.67	45.92	1.47	92	11.6	23.5
119	os	22.1	537	3.01	4.64	45.06	46.43	45.73	1.37	88	11.51	24	22.09	544	2.94	4.58	45.59	47.34	46.45	1.75	89	11.7	23
120	od	22.7	564	2.65	4.48	42.75	43.15	42.95	0.4	54	11.91	24.5	22.69	578	2.57	4.46	42.95	43.61	43.28	0.66	73	12.1	24
121	os	23.09	481	3.24	4.66	44.66	45.85	45.25	1.19	157	11.24	21	23.11	491	3.18	4.6	44.84	46.73	45.76	1.89	152	11.6	20
122	os	25.42	519	3.71	4.16	42.28	43.69	42.97	1.41	97	11.73	16	25.39	525	3.64	4.16	42.43	44.25	43.32	1.82	90	12	15.5
123	od	21.89	534	3.17	4.01	44.5	47.36	45.88	2.86	94	11.24	24.5	21.91	546	3.09	3.98	44.84	47.59	46.17	2.74	92	11.4	23.5
124	od	24.42	474	3.46	4.63	42.84	48.15	45.34	5.31	92	12.28	16	24.39	493	3.42	4.56	42.84	47.05	44.85	4.22	91	12.5	17
125	os	23.76	518	3.83	4.23	43.61	45.03	44.31	1.42	171	11.75	20	23.81	538	3.85	4.19	43.53	45.37	44.43	1.84	5	12.2	19.5
126	od	23.37	553	1.99	5.29	39.95	41.81	40.86	1.86	180	11.35	24.5	23.38	569	1.9	5.2	40.13	42.05	41.07	1.93	177	11.6	24
127	os	22.66	490	3	5.1	45.33	47.42	46.35	2.09	85	11.82	21.5	22.69	495	2.95	5.04	45.47	47.53	46.47	2.06	81	12.1	21
128	od	24.02	513	4.2	4.04	42.92	45.19	44.03	2.27	92	12	19.5	24.01	522	4.19	3.99	42.98	45.33	44.12	2.35	95	12.6	19.5
129	od	23.26	581	2.19	4.93	43.4	44.94	44.15	1.54	72	11.35	21	23.29	593	2.1	4.84	43.79	45.3	44.53	1.51	83	11.5	20.5
130	os	23.01	577	2.1	4.95	43.5	44.77	44.12	1.27	132	11.2	22	23.04	601	2.03	4.9	43.77	45.05	44.4	1.28	122	11.5	21.5
131	od	23.2	561	3.48	4.26	44.79	47.24	45.98	2.45	84	11.79	19.5	23.15	568	3.45	4.2	44.7	46.55	45.6	1.85	96	11.8	20.5
132	os	23.09	553	3.45	4.39	44.7	45.94	45.31	1.24	86	11.93	21	23.07	565	3.46	4.26	45.21	46.14	45.67	0.93	75	12.2	20.5
133	os	24.54	498	2.77	5.05	42.78	44.45	43.6	1.67	17	11.55	18	24.52	506	2.68	5	42.79	44.66	43.69	1.9	8	11.6	17.5
134	od	22.31	495	3.46	4.14	46.51	48.04	47.26	1.53	12	11.1	21	22.32	498	3.44	4.67	46.36	48.34	47.33	1.98	4	11.2	21
135	os	22.56	493	3.43	4.73	46.81	48.06	47.43	1.25	5	10.8	20.5	22.56	504	3.42	4.65	46.64	48.63	47.62	1.98	178	11.6	20
136	od	22.12	532	3.14	4.16	44.27	45.87	45.05	1.6	89	11.53	24.5	22.09	535	3.12	4.12	44.65	46.2	45.41	1.55	90	11.7	24
137	os	22.22	531	2.81	4.79	44.47	45.89	45.17	1.42	86	11.42	24	22.19	537	2.76	4.71	44.92	46.15	45.53	1.24	86	11.5	23.5
138	od	23.12	537	2.87	4.82	45.4	45.86	45.63	0.46	154	11.24	20	23.14	546	2.79	4.75	45.25	46.27	45.75	1.02	22	11.8	20
139	os	23.91	551	3.43	3.87	44.69	46.09	45.38	1.4	3	11.06	17.5	23.89	553	3.39	4.73	44.94	46.34	45.63	1.4	8	11.3	17.5
140	od	24.85	541	4.15	3.86	43.79	44.22	44	0.43	46	11.53	16.5	24.84	552	4.08	3.86	43.58	44.29	43.93	0.71	24	11.9	17
141	os	23.02	498	3.2	4.24	45.36	46.09	45.72	0.73	92	10.97	20.5	23.01	519	3.15	4.19	45.58	46.01	45.79	0.44	172	11.2	20.5
142	od	22.59	538	2.34	4.85	44.8	45.21	45	0.41	87	11.11	22.5	22.59	560	2.31	4.74	45.2	45.55	45.37	0.35	164	11.4	22
143	os	22.44	522	2.77	4.99	46.66	47.54	47.1	0.88	53	11.08	20.5	22.45	533	2.68	4.89	47.13	48.53	47.82	1.4	46	11.6	19.5
144	os	23.16	510	3.87	3.7	45.3	45.62	45.46	0.32	56	11.57	20.5	23.13	519	3.83	3.63	45.38	45.55	45.46	0.17	82	11.8	20.5
145	od	22.54	507	2.84	4.6	45.15	46.45	45.79	1.3	2	11.19	22	22.55	539	2.76	4.53	45.03	46.64	45.82	1.61	6	11.7	22
146	od	23.55	502	3.33	4.21	44.79	46.32	45.54	1.53	149	11.46	19	23.59	521	3.25	4.18	44.54	47.22	45.84	2.68	165	11.2	18
147	od	22.63	453	3.27	4.82	45.21	48.65	46.87	3.44	87	10.51	20.5	22.62	461	3.32	4.61	46.27	48.28	47.25	2.01	89	11.4	20.5
148	os	22.8	462	3.42	4.55	46.59	47.92	47.25	1.33	71	10.88	19.5	22.8	473	3.41	4.57	46.62	47.45	47.03	0.83	29	11	20
149	od	24.17	543	3.51	5.02	41.5	42.77	42.13	1.27	16	11.46	21	24.15	552	3.53	4.95	41.91	43.54	42.71	1.63	180	11.7	20.5
150	os	24.37	557	3.6	4.86	41.36	43.26	42.29	1.9	174	11.66	20.5	24.27	566	3.64	4.9	41.23	43.75	42.45	2.53	172	12	20.5
151	od	22.99	471	3.47	4.02	44.71	47.36	46	2.65	72	11.33	20.5	22.99	480	3.46	3.92	44.99	47.67	46.29	2.68	72	11.5	20
152	od	24.51	512	2.88	4.7	42.09	43.79	42.92	1.7	163	11.48	18.5	24.53	526	2.82	4.65	42.06	44.23	43.12	2.17	169	12	18.5
153	os	24.84	542	3.67	3.88	42.05	44.34	43.16	2.29	10	11.75	17.5	24.83	558	3.61	3.83	42.47	44.48	43.45	2.02	5	11.8	17
154	od	22.61	515	2.71	4.44	43.8	45.37	44.57	1.57	19	10.75	23	22.63	527	2.6	4.37	44.18	45.47	44.82	1.29	18	10.9	22.5
155	os	22.18	489	2.75	4.69	45.73	47.99	46.83	2.26	20	12.2	21.5	22.21	530	2.69	4.63	45.97	48.23	47.07	2.27	3	11.5	21.5
156	od	22.11	535	2.42	4.81	42.97	45.84	44.36	2.87	89	11.15	25	22.13	563	2.44	4.73	44.39	46.4	45.37	2.01	79	11.4	23.5
157	od	23.38	502	3.15	3.89	42.02	43.77	42.87	1.75	72	11.13	22.5	23.36	508	3.03	3.83	42.13	43.75	42.92	1.62	71	11.3	22.5
158	os	24.84	528	3.11	4.57	43.56	45.57	44.54	2.01	3	11.17	15.5	24.87	544	3.08	4.52	43.63	46.13	44.84	2.5	3	11.5	15
159	od	24.17	559	3.26	4.2	43.16	44.87	44	1.71	60	11.02	18.5	24.21	570	3.19	4.17	43.12	44.89	43.99	1.76	64	11.3	18.5
160	od	24.77	543	3.31	4.54	40.34	42.12	41.21	1.78	170	11.86	20.5	24.77	551	3.27	4.5	40.01	42.35	41.15	2.34	167	11.9	20.5
161	os	24.58	537	3.01	5.03	40.26	42.33	41.27	2.07	16	11.62	20.5	24.56	544	2.96	4.98	40.24	42.81	41.49	2.58	1	11.8	20.5
162	od	24.68	514	3.48	4.16	44.46	45.78	45.11	1.32	6	11.48	15.5	24.66	520	3.34	4.8	44.67	46.4	45.52	1.73	5	11.3	15
163	os	22.82	513	3.06	4.53	45.83	46.86	46.34	1.03	166	10.77	20.5	22.64	521	3.07	4.47	45.72	47.55	46.62	1.83	160	11.3	21
164	os	26.41	497	3.92	3.7	45.93	46.93	46.43	1	100	11.28	8	26.16	503	3.89	3.65	45.89	47.19	46.53	1.29	102	11.5	9
165	od	28.49	519	3.74	3.6	42.08	45.4	43.68	3.32	90	11.95	6.5	28.54	529	3.55	3.6	42.51	45.36	43.89	2.86	83	12.1	6
166	os	28.36	524	3.76	3.51	42.06	45.63	43.77	3.57	87	11.93	6.5	28.44	531	3.56	3.54	42.73	45.67	44.15	2.94	90	11.9	6
167	od	25.3	534	3.4	4.2	42.5	43	42.75	0.5	63	11.49	16.5	25.31	542	3.39	4.11	42.59	42.95	42.77	0.36	30	12.1	16.5
168	od	23.82	531	2.95	4.56	43.2	43.55	43.37	0.35	95	11.11	20.5	23.84	540	2.89	4.52	43.29	44.28	43.78	1	7	11.4	20
169	od	21.62	518	2.72	4.96	43.21	44.19	43.69	0.98	86	11.33	28.5	21.64	543	2.64	4.9	43.7	44.73	44.21	1.03	97	11.8	27.5
170	os	21.56	517	2.44	5.2	43.6	44.19	43.9	0.59	46	11.22	28.5	21.55	536	2.38	5.15	44.05	44.96	44.5	0.9	92	11.5	27.5
171	od	22.84	544	3.6	3.8	44.85	45.36	45.11	0.51	77	12.15	22	22.85	548	3.53	3.75	45.15	45.44	45.3	0.29	90	12.1	22
172	od	23.2	513	2.83	4.77	41.51	41.86	41.69	0.35	53	11.53	24.5	23.19	530	2.77	4.72	41.73	42.03	41.88	0.31	17	11.7	24
173	os	23.03	520	3.03	4.49	41.15	41.87	41.51	0.72	61	11.49	25	23.05	528	2.9	4.46	41.63	41.97	41.8	0.34	13	12	24.5
174	od	24.09	509	3.95	3.89	44.58	45.55	45.06	0.97	92	12.06	18	24.09	507	3.79	3.92	45.28	46	45.63	0.72	94	12	17
175	os	24.35	509	3.91	4.18	43.85	46.34	45.06	2.49	83	11.82	17	24.33	509	3.74	4.09	44.92	45.63	45.27	0.7	96	12.1	16.5
176	od	25.77	585	3.52	4.08	44.05	45.85	44.93	1.8	86	10.86	12	25.65	600	3.48	4.01	44.66	45.93	45.29	1.27	81	11.3	12
177	os	24.96	576	3.57	3.59	43.87	47.12	45.44	3.25	85	10.97	14	25	590	3.66	3.53	44.41	47.05	45.69	2.63	86	11.4	13.5
178	od	27.58	492	3.86	4.11	41.33	41.99	41.65	0.66	71	11.77	12	27.57	523	3.8	4.04	41.78	42.45	42.11	0.67	55	11.9	11
179	os	27.05	493	3.96	4.07	41.5	42.57	42.03	1.07	85	11.82	13	27.02	510	3.74	4.08	42.04	42.9	42.46	0.86	99	11.8	12
